# Supplementary material for: The genus Aspidimerus Mulsant, 1850 (Coleoptera, Coccinellidae) from China, with descriptions of two new species
Source: Zookeys. 2013 Nov 8;(348):47–75. doi: 10.3897/zookeys.348.5746 (PMC3837410; doi:10.3897/zookeys.348.5746)
Supplement: XML Treatment for Aspidimerus [file zookeys.348.5746-treatment1.xml]

<!DOCTYPE tp:taxon-treatment
  PUBLIC "-//TaxonX//DTD Taxonomic Treatment Publishing DTD v0 20100105//EN" "tax-treatment-NSO.dtd">
<tp:taxon-treatment xmlns:tp="http://www.plazi.org/taxpub"><tp:treatment-meta><mixed-citation publication-type="journal"><person-group><name><surname>Huo</surname><given-names>Lizhi</given-names></name><name><surname>Wang</surname><given-names>Xingmin</given-names></name><name><surname>Chen</surname><given-names>Xiaosheng</given-names></name><name><surname>Ren</surname><given-names>Shunxiang</given-names></name></person-group><article-title>The genus <italic>Aspidimerus</italic> Mulsant, 1850 (Coleoptera, Coccinellidae) from China, with descriptions of two new species</article-title><source>Zookeys</source><day>8</day><month>11</month><year>2013</year><volume>2013</volume><issue>348</issue><fpage>47</fpage><lpage>75</lpage><pub-id pub-id-type="doi">10.3897/zookeys.348.5746</pub-id></mixed-citation></tp:treatment-meta><tp:nomenclature><label>Genus</label><tp:taxon-name>
                        <tp:taxon-name-part taxon-name-part-type="genus">Aspidimerus</tp:taxon-name-part>
                        <object-id xmlns:xlink="http://www.w3.org/1999/xlink" xlink:type="simple">http://species-id.net/wiki/Aspidimerus</object-id>
                    </tp:taxon-name><tp:taxon-authority>Mulsant, 1850</tp:taxon-authority><xref ref-type="fig" rid="F1">Figs 1–11</xref><tp:nomenclature-citation-list><tp:nomenclature-citation><tp:taxon-name>Aspidimerus</tp:taxon-name><comment> Mulsant, 1850: 944. Type species: <italic><tp:taxon-name>Aspidimerusspencii</tp:taxon-name></italic> Mulsant, 1850, by monotypy.</comment></tp:nomenclature-citation></tp:nomenclature-citation-list></tp:nomenclature><tp:treatment-sec sec-type="Diagnosis"><title>Diagnosis.</title><!--PageBreak--><!--PageBreak--><p><italic><tp:taxon-name>Aspidimerus</tp:taxon-name></italic> is closely related to <italic><tp:taxon-name>Cryptogonus</tp:taxon-name></italic> Mulsant. However, it can be easily distinguished from the latter as follows: prosternum T-shaped, evenly convex (<xref ref-type="fig" rid="F1">Fig. 2</xref>), prosternal lines as wide apart as the base of prosternal process; the area between them extremely convex and widening anteriorly to form a chin-band, usually with coarse punctures and long pubescence (<xref ref-type="fig" rid="F1">Fig. 5</xref>); body moderately large (length 2.8–5.0 mm); oblong oval, moderately convex; pronotum with the posterior angles pointed and lateral margin straight (<xref ref-type="fig" rid="F1">Fig. 1</xref>). The prosternal lines of <italic><tp:taxon-name>Cryptogonus</tp:taxon-name></italic> are not as in <italic><tp:taxon-name>Aspidimerus</tp:taxon-name></italic>, varying in outline, the area enclosed by them lying at the same level as the rest of prosternum; body small, rounded oval.</p><fig id="F1" position="float" orientation="portrait"><label>Figures 1–11.</label><caption><p><italic><tp:taxon-name>Aspidimerus matsumurai</tp:taxon-name></italic> Sasaji, 1986. <bold>1</bold> head, frontal view <bold>2</bold> prothorax, ventral view <bold>3</bold> antenna <bold>4</bold> maxilla <bold>5</bold> prosternal process <bold>6</bold> labium <bold>7</bold> mandible <bold>8</bold> front leg <bold>9</bold> hind leg <bold>10</bold> abdomen <bold>11</bold> tarsi. Scale bars: Figures <bold>1–7, 11</bold>: 0.1mm; Figures <bold>8–10</bold>: 0.5mm.</p></caption><graphic xmlns:xlink="http://www.w3.org/1999/xlink" xlink:href="ZooKeys-348-047-g001.jpg" position="float" orientation="portrait" xlink:type="simple"/></fig></tp:treatment-sec><tp:treatment-sec sec-type="Description"><title>Description.</title><p>Body moderately large, oblong oval, dorsum moderately convex, finely punctate and pubescent. Head transverse oval, eyes large, finely faceted, entire, narrowly margined and not extending to underside of head (<xref ref-type="fig" rid="F1">Fig. 1</xref>). Antennae small, geniculate, composed of 8 or 9 antennomeres, antennomere 1 large, 2 slightly smaller and subtriangular, the rest together forming a spindle or an elongate oval club (<xref ref-type="fig" rid="F1">Fig. 3</xref>). Terminal maxillary palpomere securiform (<xref ref-type="fig" rid="F1">Fig. 4</xref>). Pronotum transverse, at middle of length twice as wide as long, strongly convex, anterior margin deeply emarginated. Scutellum subtriangular. Elytra oblong oval, moderately convex. Humeral callus rather prominent, obtusely.</p><p>Prosternum T-shaped, evenly convex (<xref ref-type="fig" rid="F1">Fig. 2</xref>), prosternal lines as wide apart as the width of the base of the prosternal process, widely divergent; the area between them extremely convex and widening anteriorly to form a chin-band, usually with coarse punctures and long pubescence (<xref ref-type="fig" rid="F1">Fig. 5</xref>). Both sides of prosternum deeply foveate to accommodate apices of front femora (<xref ref-type="fig" rid="F1">Fig. 2</xref>). Mesoventrite transverse, widely emarginated anteriorly, indistinctly punctate and sparsely pubescent. Metaventrite usually finely punctate, with dense pubescence. Elytral epipleuron narrow, incomplete, with clearly delimited cavities to accommodate apices of mid and hind femora. Abdomen with 6 ventrites, the first being dilated posteriorly in an arc at middle, abdominal postcoxal lines incomplete (<xref ref-type="fig" rid="F1">Fig. 10</xref>). Legs with femora broadly expanded, oval, and completely concealing the compressed tibiae (<xref ref-type="fig" rid="F1">Figs 8–9</xref>), tarsi composed of three tarsomeres (<xref ref-type="fig" rid="F1">Fig. 11</xref>).</p><p>Male genitalia: Penis curved, with a distinct penis capsule. Penis guide in ventral view flat and broad, apex pointed or truncate. Parameres slender, with sparsely distributed short setae at apex, nearly as long as penis guide. Female genitalia usually with tenth tergite broad, setose, coxites subtriangular or broad. Spermatheca vermiform, nodulus wide, ramus long.</p></tp:treatment-sec><tp:treatment-sec sec-type="Distribution"><title>Distribution.</title><p>Burma, China, India, Laos, Sri Lanka, Thailand, Vietnam.</p></tp:treatment-sec><tp:treatment-sec sec-type="Key to species of Aspidimerus Mulsant, 1850"><title>Key to species of <italic><tp:taxon-name>Aspidimerus</tp:taxon-name></italic> Mulsant, 1850</title><table-wrap content-type="key" position="anchor" orientation="portrait"><table><tbody><tr><td rowspan="1" colspan="1">1</td><td rowspan="1" colspan="1">Ground color of elytra black</td><td rowspan="1" colspan="1">2</td></tr><tr><td rowspan="1" colspan="1">–</td><td rowspan="1" colspan="1">Ground color of elytra yellowish brown or brown</td><td rowspan="1" colspan="1">8</td></tr><tr><td rowspan="1" colspan="1">2</td><td rowspan="1" colspan="1">Elytra black without any spots, dorsum strongly convex and sparsely pubescent (<xref ref-type="fig" rid="F2">Figs 12–14</xref>). Penis distinctly stout with pointed apex (<xref ref-type="fig" rid="F5">Fig. 39</xref>), penis guide slender with hook-like apex in lateral view (<xref ref-type="fig" rid="F5">Fig. 42</xref>). TL: 3.75mm, TW: 3.00mm, TH: 1.80mm. Distribution: China (Yunnan), Vietnam</td><td rowspan="1" colspan="1"><italic><tp:taxon-name>Aspidimerus nigritus</tp:taxon-name></italic> (Pang &amp; Mao)</td></tr><tr><td rowspan="1" colspan="1"><!--PageBreak-->–</td><td rowspan="1" colspan="1">Elytra black with spots, dorsum moderately convex and densely pubescent.</td><td rowspan="1" colspan="1">3</td></tr><tr><td rowspan="1" colspan="1">3</td><td rowspan="1" colspan="1">Elytra black with 4 yellowish brown or red spots</td><td rowspan="1" colspan="1">4</td></tr><tr><td rowspan="1" colspan="1">–</td><td rowspan="1" colspan="1">Elytra black with 2 spots</td><td rowspan="1" colspan="1">5</td></tr><tr><td rowspan="1" colspan="1">4</td><td rowspan="1" colspan="1">Elytra black with 4 yellowish brown spots (<xref ref-type="fig" rid="F2">Fig. 15</xref>). Antennae with 8 antennomeres. Penis relatively long, slender and strongly curved, apex with membranous appendage (<xref ref-type="fig" rid="F5">Fig. 43</xref>). Penis guide broad, widest at basal 1/3 with truncate apex in ventral view. TL: 3.60mm, TW: 2.90mm, TH: 1.75mm. Distribution: China (Hainan, Guangxi, Taiwan)</td><td rowspan="1" colspan="1"><italic><tp:taxon-name>Aspidimerus esakii</tp:taxon-name></italic> Sasaji</td></tr><tr><td rowspan="1" colspan="1">–</td><td rowspan="1" colspan="1">Elytra black with 4 red spots. Antennae with 9 antennomeres. TL: 3.60–3.90 mm, TW: 2.90–3.10mm. Distribution: Vietnam</td><td rowspan="1" colspan="1"><italic><tp:taxon-name>Aspidimerus chapaensis</tp:taxon-name></italic> Hoàng</td></tr><tr><td rowspan="1" colspan="1">5</td><td rowspan="1" colspan="1">Penis relatively long, curved almost in a circle in whole length. Penis guide symmetrical with apex arcuate or truncate in ventral view</td><td rowspan="1" colspan="1">6</td></tr><tr><td rowspan="1" colspan="1">–</td><td rowspan="1" colspan="1">Penis short, curved at basal 1/3 length. Penis guide asymmetrical, with apex rounded or pointed in ventral view</td><td rowspan="1" colspan="1">7</td></tr><tr><td rowspan="1" colspan="1">6</td><td rowspan="1" colspan="1">Elytra black with 2 yellow spots (<xref ref-type="fig" rid="F2">Fig. 18</xref>). Penis guide moderately broad, symmetrical, almost parallel-sided with arcuate apex in ventral view, distinctly shorter than parameres (<xref ref-type="fig" rid="F5">Fig. 50</xref>). TL: 3.50–3.90mm, TW: 2.65–3.15mm, TH: 1.50–1.75mm. Distribution: China (Yunnan)</td><td rowspan="1" colspan="1"><italic><tp:taxon-name>Aspidimerus menglensis</tp:taxon-name></italic> Huo &amp; Ren, sp. n.</td></tr><tr><td rowspan="1" colspan="1">–</td><td rowspan="1" colspan="1">Elytra black with 2 yellowish (in ♂) or reddish brown spots (in ♀). Penis guide narrow, symmetrical, slightly expanded in the middle and narrower towards the apex which is truncate. TL: 3.80–5.00mm, TW: 2.80–3.80mm. Distribution: Burma; Thailand</td><td rowspan="1" colspan="1"><italic><tp:taxon-name>Aspidimerus birmanicus</tp:taxon-name></italic> (Gorham)</td></tr><tr><td rowspan="1" colspan="1">7</td><td rowspan="1" colspan="1">Elytra black with 2 yellowish brown spots (<xref ref-type="fig" rid="F3">Fig. 21</xref>). Penis guide broad, widest at base, gradually narrowing to the apex, apex with a lateral hook-like process in ventral view (<xref ref-type="fig" rid="F6">Fig. 54</xref>). Penis guide strongly curved, widest at base, strongly narrowing to apex in lateral view (<xref ref-type="fig" rid="F6">Fig. 55</xref>). TL: 2.75–2.80mm, TW: 2.25–2.30mm, TH: 1.55–1.65mm. Distribution: China (Guangxi)</td><td rowspan="1" colspan="1"><italic><tp:taxon-name>Aspidimerus guangxiensis</tp:taxon-name></italic> Yu</td></tr><tr><td rowspan="1" colspan="1">–</td><td rowspan="1" colspan="1">Elytra black with 2 red (sometimes yellowish brown) spots (<xref ref-type="fig" rid="F3">Fig. 24</xref>). Penis guide nearly parallel-sided at basal 6/7, then strongly and asymmetrically convergent to a pointed tip in ventral view (<xref ref-type="fig" rid="F6">Fig. 58</xref>). Penis guide stout, spoon-shaped in lateral view (<xref ref-type="fig" rid="F6">Fig. 59</xref>). TL: 3.75–4.60mm, TW: 3.00–3.50mm, TH: 1.65–2.00mm. Distribution: China (Yunnan, Hainan, Taiwan), Vietnam</td><td rowspan="1" colspan="1"><italic><tp:taxon-name>Aspidimerus matsumurai</tp:taxon-name></italic> Sasaji</td></tr><tr><td rowspan="1" colspan="1">8</td><td rowspan="1" colspan="1">Ground color of elytra brown</td><td rowspan="1" colspan="1">9</td></tr><tr><td rowspan="1" colspan="1">–</td><td rowspan="1" colspan="1">Ground color of elytra yellowish brown</td><td rowspan="1" colspan="1">10</td></tr><tr><td rowspan="1" colspan="1">9</td><td rowspan="1" colspan="1">Body medium size, oblong oval. Upside clear brown with a large black marking in the middle of pronotum. TW: 4.60mm, TW: 3.40mm. Distribution: Vietnam</td><td rowspan="1" colspan="1"><italic><tp:taxon-name>Aspidimerus laokayensis</tp:taxon-name></italic> Hoàng</td></tr><tr><td rowspan="1" colspan="1"><!--PageBreak-->–</td><td rowspan="1" colspan="1">Body smaller, subrounded. Elytra brown with 4 black spots besides a black sutural spot (<xref ref-type="fig" rid="F3">Fig. 27</xref>). TL: 2.85–3.50mm, TW: 2.40–2.85mm, TH: 1.25–1.75mm. Distribution: China (Guangdong, Guangxi, Yunnan), Vietnam.</td><td rowspan="1" colspan="1"><italic><tp:taxon-name>Aspidimerus kabakovi</tp:taxon-name></italic> Hoàng</td></tr><tr><td rowspan="1" colspan="1">10</td><td rowspan="1" colspan="1">Elytra with 8 black spots and a black sutural stripe which expanded at near basal and apical part (<xref ref-type="fig" rid="F4">Fig. 30</xref>). Penis short with penis capsule extremely expanded (<xref ref-type="fig" rid="F7">Fig. 65</xref>). TL: 4.10mm, TW: 3.30mm, TH: 1.46mm. Distribution: China (Yunnan)</td><td rowspan="1" colspan="1"><italic><tp:taxon-name>Aspidimerus decemmaculatus</tp:taxon-name></italic> Pang &amp; Mao</td></tr><tr><td rowspan="1" colspan="1">–</td><td rowspan="1" colspan="1">Elytra with 6 black spots and a black sutural stripe which expanded near base (<xref ref-type="fig" rid="F4">Figs 33</xref>, <xref ref-type="fig" rid="F4">36</xref>). Penis long with penis capsule slightly or moderately expanded</td><td rowspan="1" colspan="1">11</td></tr><tr><td rowspan="1" colspan="1">11</td><td rowspan="1" colspan="1">Pronotum brown; elytra without the black external border, suture with a narrow, black border between the scutellum and the middle; each elytron with 3 black spots. Distribution: India, Burma</td><td rowspan="1" colspan="1"><italic><tp:taxon-name>Aspidimerus spencii</tp:taxon-name></italic> Mulsant</td></tr><tr><td rowspan="1" colspan="1">–</td><td rowspan="1" colspan="1">Pronotum black; elytra with a narrow black external border all around the margins, that of the suture irregularly expanded in the basal half; each elytron with 3 spots</td><td rowspan="1" colspan="1">12</td></tr><tr><td rowspan="1" colspan="1">12</td><td rowspan="1" colspan="1">Penis guide stout, strongly curved in lateral view and with obtuse apex in ventral view (<xref ref-type="fig" rid="F7">Figs 71–72</xref>). TL: 4.80mm, TW: 3.60mm, TH: 1.58mm. Distribution: China (Yunnan), Laos (Mouhot)</td><td rowspan="1" colspan="1"><italic><tp:taxon-name>Aspidimerus mouhoti</tp:taxon-name></italic> Crotch</td></tr><tr><td rowspan="1" colspan="1">–</td><td rowspan="1" colspan="1">Penis guide slender, slightly curved in lateral view and with truncate apex in ventral view</td><td rowspan="1" colspan="1">13</td></tr><tr><td rowspan="1" colspan="1">13</td><td rowspan="1" colspan="1">Sutural stripe irregularly expanded as <xref ref-type="fig" rid="F4">Fig. 33</xref>, the elytral spot nearer the suture as large as the one situated on humeral callus (<xref ref-type="fig" rid="F4">Fig. 33</xref>). Penis capsule slightly expanded (<xref ref-type="fig" rid="F7">Fig. 73</xref>). Penis guide widest at basal 2/5, gradually narrowing to apex, apex truncate in ventral view (<xref ref-type="fig" rid="F7">Fig. 75</xref>). TL: 4.50–4.75mm, TW: 3.40–3.60mm, TH: 2.00–2.25mm. Distribution: China (Yunnan)</td><td rowspan="1" colspan="1"><italic><tp:taxon-name>Aspidimerus zhenkangicus</tp:taxon-name></italic> Huo &amp; Ren, sp. n.</td></tr><tr><td rowspan="1" colspan="1">–</td><td rowspan="1" colspan="1">Sutural stripe irregularly expanded as <xref ref-type="fig" rid="F4">Fig. 36</xref>, the elytral spot nearer the suture distinctly larger than that situated on humeral callus (<xref ref-type="fig" rid="F4">Fig. 36</xref>). Penis capsule moderately expanded (<xref ref-type="fig" rid="F8">Fig. 79</xref>). Penis guide widest at middle, gradually narrowing to apex, margins of apical 1/6 almost parallel, apex truncate in ventral view (<xref ref-type="fig" rid="F8">Fig. 81</xref>). TL: 3.75–4.00mm, TW: 3.00–3.25mm, TH: 1.55–1.65mm. Distribution: China (Sichuan, Yunnan), Vietnam, Burma</td><td rowspan="1" colspan="1"><italic><tp:taxon-name>Aspidimerus ruficrus</tp:taxon-name></italic> Gorham</td></tr></tbody></table></table-wrap><!--PageBreak--></tp:treatment-sec><tp:treatment-sec sec-type="Remarks"><title>Remarks.</title><p><italic><tp:taxon-name>Aspidimerus nigrovittatus</tp:taxon-name></italic> Motschulsky, 1866 is not keyed in the present paper, because the description given by <xref ref-type="bibr" rid="B13">Motschulsky (1866)</xref> is too simple to diagnose: “Subovatus, convexus, nitidus, sparsim puberulus, pallide flavus, elytris utrinque vitta lata nigra, apice non attinguenda”. Additionally, <xref ref-type="bibr" rid="B8">Kapur (1948)</xref> declared that its type was not available.</p></tp:treatment-sec><tp:treatment-sec><!--Section generated to contain objects referenced in tp:taxon-treatment.--><fig id="F2" position="float" orientation="portrait"><label>Figures 12–20.</label><caption><p><bold>12–14</bold> <italic><tp:taxon-name>Aspidimerus nigritus</tp:taxon-name></italic> (Pang &amp; Mao), <bold>12</bold> dorsal view <bold>13</bold> lateral view <bold>14</bold> frontal view <bold>15–17</bold> <italic><tp:taxon-name>Aspidimerus esakii</tp:taxon-name></italic> Sasaji, <bold>15</bold> dorsal view <bold>16</bold> lateral view <bold>17</bold> frontal view <bold>18–20</bold> <italic><tp:taxon-name>Aspidimerus menglensis</tp:taxon-name></italic> Huo &amp; Ren, sp. n. <bold>18</bold> dorsal view <bold>19</bold> lateral view <bold>20</bold> frontal view. Scale bars: 1.0mm.</p></caption><graphic xmlns:xlink="http://www.w3.org/1999/xlink" xlink:href="ZooKeys-348-047-g002.jpg" position="float" orientation="portrait" xlink:type="simple"/></fig><fig id="F5" position="float" orientation="portrait"><label>Figures 39–52.</label><caption><p><bold>39–42</bold> <italic><tp:taxon-name>Aspidimerus nigritus</tp:taxon-name></italic> (Pang &amp; Mao), male genitalia: <bold>39</bold> penis <bold>40</bold> apex of penis <bold>41</bold> tegmen, ventral view <bold>42</bold> tegmen, lateral view <bold>43–47</bold> <italic><tp:taxon-name>Aspidimerus esakii</tp:taxon-name></italic> Sasaji, male genitalia: <bold>43</bold> penis <bold>44</bold> apex of penis <bold>45</bold> apex of penis, ventral view <bold>46</bold> tegmen, ventral view <bold>47</bold> tegmen, lateral view <bold>48–52</bold> <italic><tp:taxon-name>Aspidimerus menglensis</tp:taxon-name></italic> Huo &amp; Ren, sp. n. <bold>48–51</bold> male genitalia: <bold>48</bold> penis <bold>49</bold> apex of penis <bold>50</bold> tegmen, ventral view <bold>51</bold> tegmen, lateral view <bold>52</bold> female genitalia: ovipositor. Scale bars: 0.1mm.</p></caption><graphic xmlns:xlink="http://www.w3.org/1999/xlink" xlink:href="ZooKeys-348-047-g005.jpg" position="float" orientation="portrait" xlink:type="simple"/></fig><fig id="F3" position="float" orientation="portrait"><label>Figures 21–29.</label><caption><p><bold>21–23</bold> <italic><tp:taxon-name>Aspidimerus guangxiensis</tp:taxon-name></italic> Yu, <bold>21</bold> dorsal view <bold>22</bold> lateral view <bold>23</bold> frontal view <bold>24–26</bold> <italic><tp:taxon-name>Aspidimerus matsumurai</tp:taxon-name></italic> Sasaji, <bold>24</bold> dorsal view <bold>25</bold> lateral view <bold>26</bold> frontal view <bold>27–29</bold> <italic><tp:taxon-name>Aspidimerus kabakovi</tp:taxon-name></italic> Hoàng <bold>27</bold> dorsal view <bold>28</bold> lateral view <bold>29</bold> frontal view. Scale bars: 1.0mm.</p></caption><graphic xmlns:xlink="http://www.w3.org/1999/xlink" xlink:href="ZooKeys-348-047-g003.jpg" position="float" orientation="portrait" xlink:type="simple"/></fig><fig id="F6" position="float" orientation="portrait"><label>Figures 53–64.</label><caption><p><bold>53–55</bold> <italic><tp:taxon-name>Aspidimerus guangxiensis</tp:taxon-name></italic> Yu, male genitalia: <bold>53</bold> penis <bold>54</bold> tegmen, ventral view <bold>55</bold> tegmen, lateral view <bold>56–60</bold> <italic><tp:taxon-name>Aspidimerus matsumurai</tp:taxon-name></italic> Sasaji <bold>56–59</bold> male genitalia: <bold>56</bold> penis <bold>57</bold> apex of penis <bold>58</bold> tegmen, ventral view <bold>59</bold> tegmen, lateral view <bold>60</bold> female genitalia: ovipositor <bold>61–64</bold> <italic><tp:taxon-name>Aspidimerus kabakovi</tp:taxon-name></italic> Hoàng <bold>61–63</bold> male genitalia <bold>61</bold> penis <bold>62</bold> tegmen, ventral view <bold>63</bold> tegmen, lateral view <bold>64</bold> female genitalia: ovipositor. Scale bars: 0.1mm.</p></caption><graphic xmlns:xlink="http://www.w3.org/1999/xlink" xlink:href="ZooKeys-348-047-g006.jpg" position="float" orientation="portrait" xlink:type="simple"/></fig><fig id="F4" position="float" orientation="portrait"><label>Figures 30–38.</label><caption><p><bold>30</bold> <italic><tp:taxon-name>Aspidimerus decemmaculatus</tp:taxon-name></italic> Pang &amp; Mao, dorsal view; <bold>31–32</bold> <italic><tp:taxon-name>Aspidimerus mouhoti</tp:taxon-name></italic> Crotch, <bold>31</bold> lateral view <bold>32</bold> dorsal view <bold>33–35</bold> <italic><tp:taxon-name>Aspidimerus zhenkangicus</tp:taxon-name></italic> Huo &amp; Ren, sp. n. <bold>33</bold> dorsal view <bold>34</bold> lateral view <bold>35</bold> frontal view <bold>36–38</bold> <italic><tp:taxon-name>Aspidimerus ruficrus</tp:taxon-name></italic> Gorham, <bold>36</bold> dorsal view <bold>37</bold> lateral view <bold>38</bold> frontal view. Scale bars: 1.0mm.</p></caption><graphic xmlns:xlink="http://www.w3.org/1999/xlink" xlink:href="ZooKeys-348-047-g004.jpg" position="float" orientation="portrait" xlink:type="simple"/></fig><fig id="F7" position="float" orientation="portrait"><label>Figures 65–78.</label><caption><p><bold>65–68</bold> <italic><tp:taxon-name>Aspidimerus decemmaculatus</tp:taxon-name></italic> Pang &amp; Mao, male genitalia: <bold>65</bold> penis <bold>66</bold> apex of penis <bold>67</bold> tegmen, ventral view <bold>68</bold> tegmen, lateral view <bold>69–72</bold> <italic><tp:taxon-name>Aspidimerus mouhoti</tp:taxon-name></italic> Crotch, male genitalia: <bold>69</bold> penis <bold>70</bold> apex of penis <bold>71</bold> tegmen, ventral view <bold>72</bold> tegmen, lateral view <bold>73–78</bold> <italic><tp:taxon-name>Aspidimerus zhenkangicus</tp:taxon-name></italic> Huo &amp; Ren, sp. n.<bold>73–76</bold> male genitalia: <bold>73</bold> penis <bold>74</bold> apex of penis <bold>75</bold> tegmen, ventral view <bold>76</bold> tegmen, lateral view <bold>77–78</bold> female genitalia: <bold>77</bold> spermatheca <bold>78</bold> ovipositor. Scale bars: 0.1mm.</p></caption><graphic xmlns:xlink="http://www.w3.org/1999/xlink" xlink:href="ZooKeys-348-047-g007.jpg" position="float" orientation="portrait" xlink:type="simple"/></fig><fig id="F8" position="float" orientation="portrait"><label>Figures 79–84.</label><caption><p><italic><tp:taxon-name>Aspidimerus ruficrus</tp:taxon-name></italic> Gorham, <bold>79–82</bold> male genitalia: <bold>79</bold> penis <bold>80</bold> apex of penis <bold>81</bold> tegmen, ventral view <bold>82</bold> tegmen, lateral view <bold>83–84</bold> female genitalia: <bold>83</bold> spermatheca <bold>84</bold> ovipositor. Scale bars: 0.1mm.</p></caption><graphic xmlns:xlink="http://www.w3.org/1999/xlink" xlink:href="ZooKeys-348-047-g008.jpg" position="float" orientation="portrait" xlink:type="simple"/></fig></tp:treatment-sec><ref-list><ref id="B13"><mixed-citation xmlns:xlink="http://www.w3.org/1999/xlink" xlink:type="simple"><person-group><name name-style="western"><surname>Motschulsky</surname><given-names>V</given-names></name></person-group> (<year>1866</year>) <article-title>Essai d’un Catalogue des Insectes de I’ile de Ceylan. Supplément.</article-title><source>Bulletin de la Société impériale des naturalistes de Moscou</source><volume>39</volume>(<issue>1</issue>): <fpage>393</fpage>-<lpage>446</lpage>.</mixed-citation></ref><ref id="B8"><mixed-citation xmlns:xlink="http://www.w3.org/1999/xlink" xlink:type="simple"><person-group><name name-style="western"><surname>Kapur</surname><given-names>AP</given-names></name></person-group> (<year>1948</year>) <article-title>A revision of the tribe Aspidimerini Weise (Coleoptera, Coccinellidae).</article-title><source>Transactions of the Royal Entomological Society of London</source><volume>99</volume>: <fpage>77</fpage>-<lpage>128</lpage>. doi: <ext-link ext-link-type="uri" xlink:href="http://dx.doi.org/10.1111/j.1365-2311.1948.tb01233.x" xlink:type="simple">10.1111/j.1365-2311.1948.tb01233.x</ext-link></mixed-citation></ref></ref-list></tp:taxon-treatment>
