# Supplementary material for: The genus Aspidimerus Mulsant, 1850 (Coleoptera, Coccinellidae) from China, with descriptions of two new species
Source: Zookeys. 2013 Nov 8;(348):47–75. doi: 10.3897/zookeys.348.5746 (PMC3837410; doi:10.3897/zookeys.348.5746)
Supplement: XML Treatment for Aspidimerus nigritus [file zookeys.348.5746-treatment2.xml]

<!DOCTYPE tp:taxon-treatment
  PUBLIC "-//TaxonX//DTD Taxonomic Treatment Publishing DTD v0 20100105//EN" "tax-treatment-NSO.dtd">
<tp:taxon-treatment xmlns:tp="http://www.plazi.org/taxpub"><tp:treatment-meta><mixed-citation publication-type="journal"><person-group><name><surname>Huo</surname><given-names>Lizhi</given-names></name><name><surname>Wang</surname><given-names>Xingmin</given-names></name><name><surname>Chen</surname><given-names>Xiaosheng</given-names></name><name><surname>Ren</surname><given-names>Shunxiang</given-names></name></person-group><article-title>The genus <italic>Aspidimerus</italic> Mulsant, 1850 (Coleoptera, Coccinellidae) from China, with descriptions of two new species</article-title><source>Zookeys</source><day>8</day><month>11</month><year>2013</year><volume>2013</volume><issue>348</issue><fpage>47</fpage><lpage>75</lpage><pub-id pub-id-type="doi">10.3897/zookeys.348.5746</pub-id></mixed-citation></tp:treatment-meta><tp:nomenclature><tp:taxon-name>
                        <tp:taxon-name-part taxon-name-part-type="genus">Aspidimerus</tp:taxon-name-part>
                        <tp:taxon-name-part taxon-name-part-type="species">nigritus</tp:taxon-name-part>
                        <object-id xmlns:xlink="http://www.w3.org/1999/xlink" xlink:type="simple">http://species-id.net/wiki/Aspidimerus_nigritus</object-id>
                    </tp:taxon-name><tp:taxon-authority>(Pang &amp; Mao, 1979)</tp:taxon-authority><xref ref-type="fig" rid="F2">Figs 12–14</xref><xref ref-type="fig" rid="F5">, 39–42</xref><xref ref-type="fig" rid="F9">, 85</xref><tp:nomenclature-citation-list><tp:nomenclature-citation><tp:taxon-name>Cryptogonus nigritus</tp:taxon-name><comment> Pang &amp; Mao, 1979: 61; <xref ref-type="bibr" rid="B1">Cao et al. 1992</xref>: 138.</comment></tp:nomenclature-citation><tp:nomenclature-citation><tp:taxon-name>Aspidimerus nigritus</tp:taxon-name><comment>: <xref ref-type="bibr" rid="B7">Kovář 2007</xref>: 71, 73, 575; <xref ref-type="bibr" rid="B19">Ren et al. 2009</xref>: 108. Combined by <xref ref-type="bibr" rid="B7">Kovář 2007</xref>: 71.</comment></tp:nomenclature-citation><tp:nomenclature-citation><tp:taxon-name>Aspidimerus dongpaoensis</tp:taxon-name><comment> Hoàng, 1982: 165. Synonymized by <xref ref-type="bibr" rid="B7">Kovář 2007</xref>: 73.</comment></tp:nomenclature-citation></tp:nomenclature-citation-list></tp:nomenclature><tp:treatment-sec sec-type="Diagnosis"><title>Diagnosis.</title><p>This is a very distinctive species with body strongly convex and dorsal surface entirely black (<xref ref-type="fig" rid="F2">Figs 12–14</xref>). Penis extremely short and stout (<xref ref-type="fig" rid="F5">Fig. 39</xref>). Penis guide straight with hook-like apex in lateral view (<xref ref-type="fig" rid="F5">Fig. 42</xref>). In ventral view, penis guide nearly parallel at basal half and then converging gradually to a blunted tip (<xref ref-type="fig" rid="F5">Fig. 41</xref>).</p><fig id="F2" position="float" orientation="portrait"><label>Figures 12–20.</label><caption><p><bold>12–14</bold> <italic><tp:taxon-name>Aspidimerus nigritus</tp:taxon-name></italic> (Pang &amp; Mao), <bold>12</bold> dorsal view <bold>13</bold> lateral view <bold>14</bold> frontal view <bold>15–17</bold> <italic><tp:taxon-name>Aspidimerus esakii</tp:taxon-name></italic> Sasaji, <bold>15</bold> dorsal view <bold>16</bold> lateral view <bold>17</bold> frontal view <bold>18–20</bold> <italic><tp:taxon-name>Aspidimerus menglensis</tp:taxon-name></italic> Huo &amp; Ren, sp. n. <bold>18</bold> dorsal view <bold>19</bold> lateral view <bold>20</bold> frontal view. Scale bars: 1.0mm.</p></caption><graphic xmlns:xlink="http://www.w3.org/1999/xlink" xlink:href="ZooKeys-348-047-g002.jpg" position="float" orientation="portrait" xlink:type="simple"/></fig></tp:treatment-sec><tp:treatment-sec sec-type="Description"><title>Description.</title><p>TL: 3.75mm, TW: 3.00mm, TH: 1.80mm, TL/TW: 1.25; PL/PW: 0.53; EL/EW: 0.88.</p><p>Body oblong oval, strongly convex and sparsely pubescent (<xref ref-type="fig" rid="F2">Figs 12–14</xref>). Head reddish brown, eyes silver white (<xref ref-type="fig" rid="F2">Fig. 14</xref>). Dorsal surface entirely black (<xref ref-type="fig" rid="F2">Fig. 12</xref>). Underside reddish brown, except prosternum, mesoventrite and metaventrite dark brown.</p><p>Head small, 0.37 times elytral width (HW/EW=1:2.73). Punctures on frons sparsely distributed, separated by 1.0–3.0 times their diameter. Eyes large and almost oval, rather finely faceted, the widest interocular distance about 0.50 times head width. Punctures on dorsal surface fine, close, separated by 0.5–2.0 times their diameter, with short, thin pubescence. Pronotum 0.67 times elytral width (PW/EW=1:1.50). Surface of prosternum coarse, with sparse long pubescence. Mesoventrite with inconspicuous, rather sparse punctation. Punctures on metaventrite moderately large, separated by 0.3–1.0 times their diameter, with dense golden pubescence.</p><p>Male genitalia: Penis short, distinctly stout (<xref ref-type="fig" rid="F5">Fig. 39</xref>). Penis capsule with a large outer process and an indistinct inner one (<xref ref-type="fig" rid="F5">Fig. 39</xref>). Apex of penis pointed with membranous appendage (<xref ref-type="fig" rid="F5">Fig. 40</xref>). Penis guide slender with hook-like apex in lateral view (<xref ref-type="fig" rid="F5">Fig. 42</xref>). In ventral view, penis guide nearly parallel at basal half, and then converging gradually to a blunted tip (<xref ref-type="fig" rid="F5">Fig. 41</xref>). Parameres stout, shorter than penis guide, with sparsely distributed long setae at its apex and inner side (<xref ref-type="fig" rid="F5">Fig. 42</xref>).</p><p>Female genitalia: Unknown.</p></tp:treatment-sec><tp:treatment-sec sec-type="Specimens examined"><title>Specimens examined.</title><p>China, Yunnan: 1♂, Menglun, Jinghong, [<named-content xmlns:xlink="http://www.w3.org/1999/xlink" content-type="dwc:verbatimCoordinates" xlink:type="simple">21°55.51'N, 101°15.45'E</named-content>], ca 540m, 11.v.2009, Ren SX leg (SCAU).</p></tp:treatment-sec><tp:treatment-sec sec-type="Distribution"><title>Distribution.</title><p>China (Yunnan); Vietnam.</p></tp:treatment-sec><tp:treatment-sec><!--Section generated to contain objects referenced in tp:taxon-treatment.--><fig id="F5" position="float" orientation="portrait"><label>Figures 39–52.</label><caption><p><bold>39–42</bold> <italic><tp:taxon-name>Aspidimerus nigritus</tp:taxon-name></italic> (Pang &amp; Mao), male genitalia: <bold>39</bold> penis <bold>40</bold> apex of penis <bold>41</bold> tegmen, ventral view <bold>42</bold> tegmen, lateral view <bold>43–47</bold> <italic><tp:taxon-name>Aspidimerus esakii</tp:taxon-name></italic> Sasaji, male genitalia: <bold>43</bold> penis <bold>44</bold> apex of penis <bold>45</bold> apex of penis, ventral view <bold>46</bold> tegmen, ventral view <bold>47</bold> tegmen, lateral view <bold>48–52</bold> <italic><tp:taxon-name>Aspidimerus menglensis</tp:taxon-name></italic> Huo &amp; Ren, sp. n. <bold>48–51</bold> male genitalia: <bold>48</bold> penis <bold>49</bold> apex of penis <bold>50</bold> tegmen, ventral view <bold>51</bold> tegmen, lateral view <bold>52</bold> female genitalia: ovipositor. Scale bars: 0.1mm.</p></caption><graphic xmlns:xlink="http://www.w3.org/1999/xlink" xlink:href="ZooKeys-348-047-g005.jpg" position="float" orientation="portrait" xlink:type="simple"/></fig><fig id="F9" position="float" orientation="portrait"><label>Figures 85.</label><caption><p>Distribution map. <italic><tp:taxon-name>Aspidimerusnigritus</tp:taxon-name></italic> (Pang &amp; Mao) (<italic>■</italic>); <italic><tp:taxon-name>Aspidimerus esakii</tp:taxon-name></italic> Sasaji (<italic>□</italic>); <italic><tp:taxon-name>Aspidimerus menglensis</tp:taxon-name></italic> Huo &amp; Ren, sp. n. (<italic>●</italic>); <italic><tp:taxon-name>Aspidimerusguangxiensis</tp:taxon-name></italic> Yu (<italic>○</italic>); <italic><tp:taxon-name>Aspidimerus matsumurai</tp:taxon-name></italic> Sasaji (<italic>▲</italic>).</p></caption><graphic xmlns:xlink="http://www.w3.org/1999/xlink" xlink:href="ZooKeys-348-047-g009.jpg" position="float" orientation="portrait" xlink:type="simple"/></fig></tp:treatment-sec><ref-list><ref id="B1"><mixed-citation xmlns:xlink="http://www.w3.org/1999/xlink" xlink:type="simple"><person-group><name name-style="western"><surname>Cao</surname><given-names>CY</given-names></name><name name-style="western"><surname>Pan</surname><given-names>Y</given-names></name><name name-style="western"><surname>Wang</surname><given-names>H</given-names></name></person-group> (<year>1992</year>) <article-title>Coccinellidae of Yunnan.</article-title><publisher-name>Yunnan Science &amp; Technology Publishing House</publisher-name>, <publisher-loc>Kunming</publisher-loc>, <lpage>242</lpage> pp. <comment>[In Chinese]</comment></mixed-citation></ref><ref id="B7"><mixed-citation xmlns:xlink="http://www.w3.org/1999/xlink" xlink:type="simple"><person-group><name name-style="western"><surname>Kovář</surname><given-names>I</given-names></name></person-group> (<year>2007</year>) <article-title>Coccinellidae.</article-title> In: <person-group><name name-style="western"><surname>Löbl</surname><given-names>I</given-names></name><name name-style="western"><surname>Smetana</surname><given-names>A</given-names></name></person-group> (<role>Ed</role>) <issue-title>Catalogue of Palaearctic Coleoptera</issue-title>, Volume <volume>4</volume>. <publisher-name>Apollo Books</publisher-name>, <publisher-loc>Stenstrup</publisher-loc>, <fpage>71</fpage>–<lpage>73</lpage>: <fpage>568</fpage>-<lpage>631</lpage>.</mixed-citation></ref><ref id="B19"><mixed-citation xmlns:xlink="http://www.w3.org/1999/xlink" xlink:type="simple"><person-group><name name-style="western"><surname>Ren</surname><given-names>SX</given-names></name><name name-style="western"><surname>Wang</surname><given-names>XM</given-names></name><name name-style="western"><surname>Pang</surname><given-names>H</given-names></name><name name-style="western"><surname>Peng</surname><given-names>ZQ</given-names></name><name name-style="western"><surname>Zeng</surname><given-names>T</given-names></name></person-group> (<year>2009</year>) <article-title>Colored pictorial handbook of ladybird beetles in China.</article-title><publisher-name>Science Press</publisher-name>, <publisher-loc>Beijing</publisher-loc>, <lpage>336</lpage> pp.</mixed-citation></ref></ref-list></tp:taxon-treatment>
