# Supplementary material for: The genus Aspidimerus Mulsant, 1850 (Coleoptera, Coccinellidae) from China, with descriptions of two new species
Source: Zookeys. 2013 Nov 8;(348):47–75. doi: 10.3897/zookeys.348.5746 (PMC3837410; doi:10.3897/zookeys.348.5746)
Supplement: XML Treatment for Aspidimerus esakii [file zookeys.348.5746-treatment3.xml]

<!DOCTYPE tp:taxon-treatment
  PUBLIC "-//TaxonX//DTD Taxonomic Treatment Publishing DTD v0 20100105//EN" "tax-treatment-NSO.dtd">
<tp:taxon-treatment xmlns:tp="http://www.plazi.org/taxpub"><tp:treatment-meta><mixed-citation publication-type="journal"><person-group><name><surname>Huo</surname><given-names>Lizhi</given-names></name><name><surname>Wang</surname><given-names>Xingmin</given-names></name><name><surname>Chen</surname><given-names>Xiaosheng</given-names></name><name><surname>Ren</surname><given-names>Shunxiang</given-names></name></person-group><article-title>The genus <italic>Aspidimerus</italic> Mulsant, 1850 (Coleoptera, Coccinellidae) from China, with descriptions of two new species</article-title><source>Zookeys</source><day>8</day><month>11</month><year>2013</year><volume>2013</volume><issue>348</issue><fpage>47</fpage><lpage>75</lpage><pub-id pub-id-type="doi">10.3897/zookeys.348.5746</pub-id></mixed-citation></tp:treatment-meta><tp:nomenclature><tp:taxon-name>
                        <tp:taxon-name-part taxon-name-part-type="genus">Aspidimerus</tp:taxon-name-part>
                        <tp:taxon-name-part taxon-name-part-type="species">esakii</tp:taxon-name-part>
                        <object-id xmlns:xlink="http://www.w3.org/1999/xlink" xlink:type="simple">http://species-id.net/wiki/Aspidimerus_esakii</object-id>
                    </tp:taxon-name><tp:taxon-authority>Sasaji, 1968</tp:taxon-authority><xref ref-type="fig" rid="F2">Figs 15–17</xref><xref ref-type="fig" rid="F5">, 43–47</xref><xref ref-type="fig" rid="F9">, 85</xref><tp:nomenclature-citation-list><tp:nomenclature-citation><tp:taxon-name>Aspidimerus esakii</tp:taxon-name><comment> Sasaji, 1968: 16; 1986: 40; <xref ref-type="bibr" rid="B17">Pang and Mao 1979</xref>: 54; <xref ref-type="bibr" rid="B15">Pang 1998</xref>: 185; <xref ref-type="bibr" rid="B23">Yu 1995</xref>: 139;  <xref ref-type="bibr" rid="B24">2011</xref>: 166; <xref ref-type="bibr" rid="B7">Kovář 2007</xref>: 575; <xref ref-type="bibr" rid="B19">Ren et al. 2009</xref>: 106.</comment></tp:nomenclature-citation><!--PageBreak--></tp:nomenclature-citation-list></tp:nomenclature><tp:treatment-sec sec-type="Diagnosis"><title>Diagnosis.</title><p>This species is close to <italic><tp:taxon-name>Aspidimerus chapaensis</tp:taxon-name></italic> in general appearance, but can be separated from it by the black elytra with four yellow spots (<xref ref-type="fig" rid="F2">Fig. 15</xref>), and the antennae with 8 antennomeres. In <italic><tp:taxon-name>Aspidimerus chapaensis</tp:taxon-name></italic>, elytra black with four red spots and the antennae with 9 antennomeres. The spermatheca is also diagnostic according to the illustrations given by <xref ref-type="bibr" rid="B20">Sasaji (1968)</xref> and <xref ref-type="bibr" rid="B6">Hoàng (1982)</xref>.</p></tp:treatment-sec><tp:treatment-sec sec-type="Description"><title>Description.</title><p>TL: 3.70mm, TW: 2.90mm, TH: 1.75mm, TL/TW: 1.28; PL/PW: 0.53; EL/EW: 1.00.</p><p>Body oblong oval, dorsum moderately convex and densely pubescent (<xref ref-type="fig" rid="F2">Figs 15–17</xref>). Head yellowish brown, clypeus reddish brown, eyes black (<xref ref-type="fig" rid="F2">Fig. 17</xref>). Pronotum black except anterior corners yellowish brown. Scutellum and elytra black. Each elytron with two yellowish brown spots (<xref ref-type="fig" rid="F2">Figs 15–16</xref>). Underside black, except legs and abdomen reddish brown.</p><p>Head small, 0.45 times elytral width (HW/EW=1:2.23). Punctures on frons small, separated by 0.5–1.0 times their diameter, with dense golden pubescence. Eyes large and oval, rather finely faceted, the widest interocular distance 0.50 times head width. Pronotum 0.69 times elytral width (PW/EW=1:1.45), punctures on pronotum and scutellum fine, close, separated by 0.5–1.0 times their diameter, with thick, golden pubescence. Elytra finely punctate, with short yellow white pubescence. Surface of prosternum coarse, with sparse, long and yellowish pubescence. Punctures on metaventrite moderately large, separated by 0.5–1.0 times their diameter, with dense yellowish pubescence.</p><p>Male genitalia: Penis relatively long, slender and strongly curved, apex of penis with membranous appendage, penis capsule with a short indistinct outer process and a long inner one (<xref ref-type="fig" rid="F5">Figs 43–45</xref>). Penis guide slender, gradually tapering to apex forming a pointed tip in lateral view (<xref ref-type="fig" rid="F5">Fig. 47</xref>). In ventral view, penis guide broad, widest at basal 1/3 with truncate apex (<xref ref-type="fig" rid="F5">Fig. 46</xref>). Parameres slender, sparsely setose at apex, equal in length to the penis guide (<xref ref-type="fig" rid="F5">Fig. 47</xref>).</p></tp:treatment-sec><tp:treatment-sec sec-type="Specimens examined"><title>Specimens examined.</title><p>China, Hainan: 1♂, Bawangling Natural Reserve, [<named-content xmlns:xlink="http://www.w3.org/1999/xlink" content-type="dwc:verbatimCoordinates" xlink:type="simple">19°05.49'N, 109°06.38'E</named-content>], ca 260m, 5.v.2005, Wang XM leg (SCAU).</p></tp:treatment-sec><tp:treatment-sec sec-type="Distribution"><title>Distribution.</title><p>China (Hainan, Guangxi, Taiwan).</p></tp:treatment-sec><tp:treatment-sec><!--Section generated to contain objects referenced in tp:taxon-treatment.--><fig id="F2" position="float" orientation="portrait"><label>Figures 12–20.</label><caption><p><bold>12–14</bold> <italic><tp:taxon-name>Aspidimerus nigritus</tp:taxon-name></italic> (Pang &amp; Mao), <bold>12</bold> dorsal view <bold>13</bold> lateral view <bold>14</bold> frontal view <bold>15–17</bold> <italic><tp:taxon-name>Aspidimerus esakii</tp:taxon-name></italic> Sasaji, <bold>15</bold> dorsal view <bold>16</bold> lateral view <bold>17</bold> frontal view <bold>18–20</bold> <italic><tp:taxon-name>Aspidimerus menglensis</tp:taxon-name></italic> Huo &amp; Ren, sp. n. <bold>18</bold> dorsal view <bold>19</bold> lateral view <bold>20</bold> frontal view. Scale bars: 1.0mm.</p></caption><graphic xmlns:xlink="http://www.w3.org/1999/xlink" xlink:href="ZooKeys-348-047-g002.jpg" position="float" orientation="portrait" xlink:type="simple"/></fig><fig id="F5" position="float" orientation="portrait"><label>Figures 39–52.</label><caption><p><bold>39–42</bold> <italic><tp:taxon-name>Aspidimerus nigritus</tp:taxon-name></italic> (Pang &amp; Mao), male genitalia: <bold>39</bold> penis <bold>40</bold> apex of penis <bold>41</bold> tegmen, ventral view <bold>42</bold> tegmen, lateral view <bold>43–47</bold> <italic><tp:taxon-name>Aspidimerus esakii</tp:taxon-name></italic> Sasaji, male genitalia: <bold>43</bold> penis <bold>44</bold> apex of penis <bold>45</bold> apex of penis, ventral view <bold>46</bold> tegmen, ventral view <bold>47</bold> tegmen, lateral view <bold>48–52</bold> <italic><tp:taxon-name>Aspidimerus menglensis</tp:taxon-name></italic> Huo &amp; Ren, sp. n. <bold>48–51</bold> male genitalia: <bold>48</bold> penis <bold>49</bold> apex of penis <bold>50</bold> tegmen, ventral view <bold>51</bold> tegmen, lateral view <bold>52</bold> female genitalia: ovipositor. Scale bars: 0.1mm.</p></caption><graphic xmlns:xlink="http://www.w3.org/1999/xlink" xlink:href="ZooKeys-348-047-g005.jpg" position="float" orientation="portrait" xlink:type="simple"/></fig><fig id="F9" position="float" orientation="portrait"><label>Figures 85.</label><caption><p>Distribution map. <italic><tp:taxon-name>Aspidimerusnigritus</tp:taxon-name></italic> (Pang &amp; Mao) (<italic>■</italic>); <italic><tp:taxon-name>Aspidimerus esakii</tp:taxon-name></italic> Sasaji (<italic>□</italic>); <italic><tp:taxon-name>Aspidimerus menglensis</tp:taxon-name></italic> Huo &amp; Ren, sp. n. (<italic>●</italic>); <italic><tp:taxon-name>Aspidimerusguangxiensis</tp:taxon-name></italic> Yu (<italic>○</italic>); <italic><tp:taxon-name>Aspidimerus matsumurai</tp:taxon-name></italic> Sasaji (<italic>▲</italic>).</p></caption><graphic xmlns:xlink="http://www.w3.org/1999/xlink" xlink:href="ZooKeys-348-047-g009.jpg" position="float" orientation="portrait" xlink:type="simple"/></fig></tp:treatment-sec><ref-list><ref id="B17"><mixed-citation xmlns:xlink="http://www.w3.org/1999/xlink" xlink:type="simple"><person-group><name name-style="western"><surname>Pang</surname><given-names>XF</given-names></name><name name-style="western"><surname>Mao</surname><given-names>JL</given-names></name></person-group> (<year>1979</year>) <article-title>Economic Entomology of China 14: Coleoptera Coccinellidae II.</article-title><publisher-name>Science Press</publisher-name>, <publisher-loc>Beijing</publisher-loc>, <lpage>170</lpage> pp.</mixed-citation></ref><ref id="B15"><mixed-citation xmlns:xlink="http://www.w3.org/1999/xlink" xlink:type="simple"><person-group><name name-style="western"><surname>Pang</surname><given-names>H</given-names></name></person-group> (<year>1998</year>) <article-title>The new record and new species of Aspidimerinae (Coleoptera: Coccinellidae) from China.</article-title><source>Entomotaxonomia</source><volume>20</volume>(<issue>3</issue>): <fpage>185</fpage>-<lpage>193</lpage>.</mixed-citation></ref><ref id="B23"><mixed-citation xmlns:xlink="http://www.w3.org/1999/xlink" xlink:type="simple"><person-group><name name-style="western"><surname>Yu</surname><given-names>GY</given-names></name></person-group> (<year>1995</year>) <article-title>The Coccinellidae (Excluding Epilachinae) collected by J. Klapperich in 1977 on Taiwan.</article-title><source>Spixiana</source><volume>18</volume>(<issue>2</issue>): <fpage>123</fpage>-<lpage>144</lpage>.</mixed-citation></ref><ref id="B24"><mixed-citation xmlns:xlink="http://www.w3.org/1999/xlink" xlink:type="simple"><person-group><name name-style="western"><surname>Yu</surname><given-names>GY</given-names></name></person-group> (<year>2011</year>) <article-title>The Coccinellidae of Taiwan.</article-title><publisher-name>Chemical Industry Press</publisher-name>, <publisher-loc>Beijing</publisher-loc>, <lpage>198</lpage> pp.</mixed-citation></ref><ref id="B7"><mixed-citation xmlns:xlink="http://www.w3.org/1999/xlink" xlink:type="simple"><person-group><name name-style="western"><surname>Kovář</surname><given-names>I</given-names></name></person-group> (<year>2007</year>) <article-title>Coccinellidae.</article-title> In: <person-group><name name-style="western"><surname>Löbl</surname><given-names>I</given-names></name><name name-style="western"><surname>Smetana</surname><given-names>A</given-names></name></person-group> (<role>Ed</role>) <issue-title>Catalogue of Palaearctic Coleoptera</issue-title>, Volume <volume>4</volume>. <publisher-name>Apollo Books</publisher-name>, <publisher-loc>Stenstrup</publisher-loc>, <fpage>71</fpage>–<lpage>73</lpage>: <fpage>568</fpage>-<lpage>631</lpage>.</mixed-citation></ref><ref id="B19"><mixed-citation xmlns:xlink="http://www.w3.org/1999/xlink" xlink:type="simple"><person-group><name name-style="western"><surname>Ren</surname><given-names>SX</given-names></name><name name-style="western"><surname>Wang</surname><given-names>XM</given-names></name><name name-style="western"><surname>Pang</surname><given-names>H</given-names></name><name name-style="western"><surname>Peng</surname><given-names>ZQ</given-names></name><name name-style="western"><surname>Zeng</surname><given-names>T</given-names></name></person-group> (<year>2009</year>) <article-title>Colored pictorial handbook of ladybird beetles in China.</article-title><publisher-name>Science Press</publisher-name>, <publisher-loc>Beijing</publisher-loc>, <lpage>336</lpage> pp.</mixed-citation></ref><ref id="B20"><mixed-citation xmlns:xlink="http://www.w3.org/1999/xlink" xlink:type="simple"><person-group><name name-style="western"><surname>Sasaji</surname><given-names>H</given-names></name></person-group> (<year>1968</year>) <article-title>A revision of the Formosan Coccinellidae (II): Tribe Stethorini, Aspidimerini and Chilocorini (Coleoptera).</article-title><source>Etizenia</source>, <publisher-loc>Fukui</publisher-loc> (<volume-series>32</volume-series>): <fpage>1</fpage>–<lpage>24</lpage>.</mixed-citation></ref><ref id="B6"><mixed-citation xmlns:xlink="http://www.w3.org/1999/xlink" xlink:type="simple"><person-group><name name-style="western"><surname>Hoàng</surname><given-names>DN</given-names></name></person-group> (<year>1982</year>) <article-title>Coccinellidae of Vietnam Part I.</article-title><publisher-name>Nha xuat ban khoa hoc va ky thuat</publisher-name>, <publisher-loc>Hanoi</publisher-loc>, <lpage>211</lpage> pp. <comment>[In Vietnamese with English summary]</comment></mixed-citation></ref></ref-list></tp:taxon-treatment>
