# Supplementary material for: The genus Aspidimerus Mulsant, 1850 (Coleoptera, Coccinellidae) from China, with descriptions of two new species
Source: Zookeys. 2013 Nov 8;(348):47–75. doi: 10.3897/zookeys.348.5746 (PMC3837410; doi:10.3897/zookeys.348.5746)
Supplement: XML Treatment for Aspidimerus menglensis [file zookeys.348.5746-treatment4.xml]

<!DOCTYPE tp:taxon-treatment
  PUBLIC "-//TaxonX//DTD Taxonomic Treatment Publishing DTD v0 20100105//EN" "tax-treatment-NSO.dtd">
<tp:taxon-treatment xmlns:tp="http://www.plazi.org/taxpub"><tp:treatment-meta><mixed-citation publication-type="journal"><person-group><name><surname>Huo</surname><given-names>Lizhi</given-names></name><name><surname>Wang</surname><given-names>Xingmin</given-names></name><name><surname>Chen</surname><given-names>Xiaosheng</given-names></name><name><surname>Ren</surname><given-names>Shunxiang</given-names></name></person-group><article-title>The genus <italic>Aspidimerus</italic> Mulsant, 1850 (Coleoptera, Coccinellidae) from China, with descriptions of two new species</article-title><source>Zookeys</source><day>8</day><month>11</month><year>2013</year><volume>2013</volume><issue>348</issue><fpage>47</fpage><lpage>75</lpage><pub-id pub-id-type="doi">10.3897/zookeys.348.5746</pub-id></mixed-citation></tp:treatment-meta><tp:nomenclature><tp:taxon-name>
                        <tp:taxon-name-part taxon-name-part-type="genus">Aspidimerus</tp:taxon-name-part>
                        <tp:taxon-name-part taxon-name-part-type="species">menglensis</tp:taxon-name-part>
                        <object-id xmlns:xlink="http://www.w3.org/1999/xlink" content-type="zoobank" xlink:type="simple">http://zoobank.org/6F3968D5-DEE2-40C2-84FD-8D4A0D56D175</object-id>
                        <object-id xmlns:xlink="http://www.w3.org/1999/xlink" xlink:type="simple">http://species-id.net/wiki/Aspidimerus_menglensis</object-id>
                    </tp:taxon-name><tp:taxon-authority>Huo &amp; Ren</tp:taxon-authority><tp:taxon-status xmlns:xlink="http://www.w3.org/1999/xlink" xlink:type="simple">sp. n.</tp:taxon-status><xref ref-type="fig" rid="F2">Figs 18–20</xref><xref ref-type="fig" rid="F5">, 48–52</xref><xref ref-type="fig" rid="F9">, 85</xref></tp:nomenclature><tp:treatment-sec sec-type="Diagnosis"><title>Diagnosis.</title><p>This species is similar to <italic><tp:taxon-name>Aspidimerus birmanicus</tp:taxon-name></italic> (Gorham) in general appearance, but can be identified by the characters as follows: penis guide moderately broad, symmetrical, almost parallel-sided with arcuate apex in ventral view, distinctly shorter than parameres (<xref ref-type="fig" rid="F5">Fig. 50</xref>), while in <italic><tp:taxon-name>Aspidimerus birmanicus</tp:taxon-name></italic> (Gorham) penis guide narrow, slightly expanded in the middle and narrower towards the apex which is truncate.</p><p>It is also similar to <italic><tp:taxon-name>Aspidimerus guangxiensis</tp:taxon-name></italic> in color pattern (<xref ref-type="fig" rid="F2">Figs 18</xref>, <xref ref-type="fig" rid="F3">24</xref>), but can be distinguished from the latter by its larger size and male genitalia.</p><fig id="F3" position="float" orientation="portrait"><label>Figures 21–29.</label><caption><p><bold>21–23</bold> <italic><tp:taxon-name>Aspidimerus guangxiensis</tp:taxon-name></italic> Yu, <bold>21</bold> dorsal view <bold>22</bold> lateral view <bold>23</bold> frontal view <bold>24–26</bold> <italic><tp:taxon-name>Aspidimerus matsumurai</tp:taxon-name></italic> Sasaji, <bold>24</bold> dorsal view <bold>25</bold> lateral view <bold>26</bold> frontal view <bold>27–29</bold> <italic><tp:taxon-name>Aspidimerus kabakovi</tp:taxon-name></italic> Hoàng <bold>27</bold> dorsal view <bold>28</bold> lateral view <bold>29</bold> frontal view. Scale bars: 1.0mm.</p></caption><graphic xmlns:xlink="http://www.w3.org/1999/xlink" xlink:href="ZooKeys-348-047-g003.jpg" position="float" orientation="portrait" xlink:type="simple"/></fig><!--PageBreak--></tp:treatment-sec><tp:treatment-sec sec-type="Description"><title>Description.</title><p>TL: 3.50–3.90mm, TW: 2.65–3.15mm, TH: 1.50–1.75mm, TL/TW: 1.24–1.32; PL/PW: 0.51–0.55; EL/EW: 1.02–1.13.</p><p>Body oval, dorsum moderately convex and pubescent (<xref ref-type="fig" rid="F2">Figs 18–20</xref>). Head yellow with the base brown in male and black in female. Clypeus reddish brown. Eyes black. Pronotum black except anterior corner yellow (<xref ref-type="fig" rid="F2">Fig. 20</xref>). Scutellum black. Elytra black with two round yellow spots (<xref ref-type="fig" rid="F2">Fig. 18</xref>). Underside black, except mesoventrite and legs brown.</p><!--PageBreak--><p>Head small, 0.47 times elytral width (HW/EW=1:2.12). Punctures on frons fine, separated by 0.2–0.5 times their diameter, with thick, golden pubescence. Eyes large and almost oval, rather finely faceted, the widest interocular distance 0.36 times head width. Pronotum 0.72 times elytral width (PW/EW=1:1.39), closely covered with small punctures and golden pubescence, denser than those on head, punctures separated by 0.5–1.0 times their diameter. Punctures on elytra very fine and close, <!--PageBreak-->separated by 0.5–1.5 times their diameter, with short silver white pubescence. Prosternum with sparse, coarse punctation and long pubescence. Mesoventrite small, with inconspicuous punctures and sparse pubescence. Metaventrite finely punctate, separated by 0.2–1.0 times their diameter, with pubescence dense, short and silver white.</p><p>Male genitalia: Penis long, strongly curved. Penis capsule with a short outer process and a long inner one (<xref ref-type="fig" rid="F5">Fig. 48</xref>). Apex of penis with membranous appendage (<xref ref-type="fig" rid="F5">Fig. 49</xref>). Penis guide slender in lateral view (<xref ref-type="fig" rid="F5">Fig. 51</xref>). In ventral view, penis guide symmetrical, almost parallel-sided with arcuate apex (<xref ref-type="fig" rid="F5">Fig. 50</xref>); Parameres slender, longer than penis guide, with dense long setation at its apex and inner side (<xref ref-type="fig" rid="F5">Fig. 50</xref>).</p><p>Female genitalia: Tenth tergite fairly broad, 0.25 times as long as wide, with moderately long setae. Coxites subtriangular, each with a few long terminal setae (<xref ref-type="fig" rid="F5">Fig. 52</xref>).</p></tp:treatment-sec><tp:treatment-sec sec-type="Types"><title>Types.</title><p><bold>Holotype</bold>: 1♂, China, Yunnan: Mengla, Xishuangbanna, [<named-content xmlns:xlink="http://www.w3.org/1999/xlink" content-type="dwc:verbatimCoordinates" xlink:type="simple">21°26.59'N, 101°38.01'E</named-content>], ca 1160 m, 29.iv.2008, Wang XM leg. (SCAU). <bold>Paratypes</bold> (3): Yunnan: 1♂, Nanping, Mengla, [<named-content xmlns:xlink="http://www.w3.org/1999/xlink" content-type="dwc:verbatimCoordinates" xlink:type="simple">21°39.55'N, 101°22.52'E</named-content>], ca 750m, 10.v.2009, Ren SX leg. (SCAU); 1♀, Mengla, Xishuangbanna, [<named-content xmlns:xlink="http://www.w3.org/1999/xlink" content-type="dwc:verbatimCoordinates" xlink:type="simple">21°26.59'N, 101°38.01'E</named-content>], ca 1160m, 29.iv.2008, Wang XM leg. (SCAU); 1♂, Longmen, Mengla, [<named-content xmlns:xlink="http://www.w3.org/1999/xlink" content-type="dwc:verbatimCoordinates" xlink:type="simple">21°30.17'N, 101°31.44'E</named-content>], ca 760m, 1.v.2008, Wang XM leg. (SCAU).</p></tp:treatment-sec><tp:treatment-sec sec-type="Distribution"><title>Distribution.</title><p>China (Yunnan).</p></tp:treatment-sec><tp:treatment-sec sec-type="Etymology"><title>Etymology.</title><p>The specific epithet refers to the type locality, Mengla, Yunnan.</p></tp:treatment-sec><tp:treatment-sec><!--Section generated to contain objects referenced in tp:taxon-treatment.--><fig id="F2" position="float" orientation="portrait"><label>Figures 12–20.</label><caption><p><bold>12–14</bold> <italic><tp:taxon-name>Aspidimerus nigritus</tp:taxon-name></italic> (Pang &amp; Mao), <bold>12</bold> dorsal view <bold>13</bold> lateral view <bold>14</bold> frontal view <bold>15–17</bold> <italic><tp:taxon-name>Aspidimerus esakii</tp:taxon-name></italic> Sasaji, <bold>15</bold> dorsal view <bold>16</bold> lateral view <bold>17</bold> frontal view <bold>18–20</bold> <italic><tp:taxon-name>Aspidimerus menglensis</tp:taxon-name></italic> Huo &amp; Ren, sp. n. <bold>18</bold> dorsal view <bold>19</bold> lateral view <bold>20</bold> frontal view. Scale bars: 1.0mm.</p></caption><graphic xmlns:xlink="http://www.w3.org/1999/xlink" xlink:href="ZooKeys-348-047-g002.jpg" position="float" orientation="portrait" xlink:type="simple"/></fig><fig id="F5" position="float" orientation="portrait"><label>Figures 39–52.</label><caption><p><bold>39–42</bold> <italic><tp:taxon-name>Aspidimerus nigritus</tp:taxon-name></italic> (Pang &amp; Mao), male genitalia: <bold>39</bold> penis <bold>40</bold> apex of penis <bold>41</bold> tegmen, ventral view <bold>42</bold> tegmen, lateral view <bold>43–47</bold> <italic><tp:taxon-name>Aspidimerus esakii</tp:taxon-name></italic> Sasaji, male genitalia: <bold>43</bold> penis <bold>44</bold> apex of penis <bold>45</bold> apex of penis, ventral view <bold>46</bold> tegmen, ventral view <bold>47</bold> tegmen, lateral view <bold>48–52</bold> <italic><tp:taxon-name>Aspidimerus menglensis</tp:taxon-name></italic> Huo &amp; Ren, sp. n. <bold>48–51</bold> male genitalia: <bold>48</bold> penis <bold>49</bold> apex of penis <bold>50</bold> tegmen, ventral view <bold>51</bold> tegmen, lateral view <bold>52</bold> female genitalia: ovipositor. Scale bars: 0.1mm.</p></caption><graphic xmlns:xlink="http://www.w3.org/1999/xlink" xlink:href="ZooKeys-348-047-g005.jpg" position="float" orientation="portrait" xlink:type="simple"/></fig><fig id="F9" position="float" orientation="portrait"><label>Figures 85.</label><caption><p>Distribution map. <italic><tp:taxon-name>Aspidimerusnigritus</tp:taxon-name></italic> (Pang &amp; Mao) (<italic>■</italic>); <italic><tp:taxon-name>Aspidimerus esakii</tp:taxon-name></italic> Sasaji (<italic>□</italic>); <italic><tp:taxon-name>Aspidimerus menglensis</tp:taxon-name></italic> Huo &amp; Ren, sp. n. (<italic>●</italic>); <italic><tp:taxon-name>Aspidimerusguangxiensis</tp:taxon-name></italic> Yu (<italic>○</italic>); <italic><tp:taxon-name>Aspidimerus matsumurai</tp:taxon-name></italic> Sasaji (<italic>▲</italic>).</p></caption><graphic xmlns:xlink="http://www.w3.org/1999/xlink" xlink:href="ZooKeys-348-047-g009.jpg" position="float" orientation="portrait" xlink:type="simple"/></fig></tp:treatment-sec></tp:taxon-treatment>
