# Supplementary material for: The genus Aspidimerus Mulsant, 1850 (Coleoptera, Coccinellidae) from China, with descriptions of two new species
Source: Zookeys. 2013 Nov 8;(348):47–75. doi: 10.3897/zookeys.348.5746 (PMC3837410; doi:10.3897/zookeys.348.5746)
Supplement: XML Treatment for Aspidimerus guangxiensis [file zookeys.348.5746-treatment5.xml]

<!DOCTYPE tp:taxon-treatment
  PUBLIC "-//TaxonX//DTD Taxonomic Treatment Publishing DTD v0 20100105//EN" "tax-treatment-NSO.dtd">
<tp:taxon-treatment xmlns:tp="http://www.plazi.org/taxpub"><tp:treatment-meta><mixed-citation publication-type="journal"><person-group><name><surname>Huo</surname><given-names>Lizhi</given-names></name><name><surname>Wang</surname><given-names>Xingmin</given-names></name><name><surname>Chen</surname><given-names>Xiaosheng</given-names></name><name><surname>Ren</surname><given-names>Shunxiang</given-names></name></person-group><article-title>The genus <italic>Aspidimerus</italic> Mulsant, 1850 (Coleoptera, Coccinellidae) from China, with descriptions of two new species</article-title><source>Zookeys</source><day>8</day><month>11</month><year>2013</year><volume>2013</volume><issue>348</issue><fpage>47</fpage><lpage>75</lpage><pub-id pub-id-type="doi">10.3897/zookeys.348.5746</pub-id></mixed-citation></tp:treatment-meta><tp:nomenclature><tp:taxon-name>
                        <tp:taxon-name-part taxon-name-part-type="genus">Aspidimerus</tp:taxon-name-part>
                        <tp:taxon-name-part taxon-name-part-type="species">guangxiensis</tp:taxon-name-part>
                        <object-id xmlns:xlink="http://www.w3.org/1999/xlink" xlink:type="simple">http://species-id.net/wiki/Aspidimerus_guangxiensis</object-id>
                    </tp:taxon-name><tp:taxon-authority>Yu, 2004</tp:taxon-authority><xref ref-type="fig" rid="F3">Figs 21–23</xref><xref ref-type="fig" rid="F6">, 53–55</xref><xref ref-type="fig" rid="F9">, 85</xref><tp:nomenclature-citation-list><tp:nomenclature-citation><tp:taxon-name>Aspidimerus guangxiensis</tp:taxon-name><comment> Yu, 2004: 329; <xref ref-type="bibr" rid="B19">Ren et al. 2009</xref>: 106.</comment></tp:nomenclature-citation></tp:nomenclature-citation-list></tp:nomenclature><tp:treatment-sec sec-type="Diagnosis"><title>Diagnosis.</title><p>This species is similar to <italic><tp:taxon-name>Aspidimerus matsumurai</tp:taxon-name></italic> Sasajiin elytra with two spots (<xref ref-type="fig" rid="F3">Figs 21</xref>, <xref ref-type="fig" rid="F3">24</xref>), but can be distinguished from the latter by its smaller size and unique male genitalia: penis short, apical 1/2 length with membranous appendage (<xref ref-type="fig" rid="F6">Fig. 53</xref>), penis guide extremely broad, widest at base, gradually narrowing to the apex, apex with a lateral, hook-like process in ventral view (<xref ref-type="fig" rid="F6">Fig. 54</xref>). In <italic><tp:taxon-name>Aspidimerus matsumurai</tp:taxon-name></italic>,penis short, apical 2/5 length with less membranous appendage (<xref ref-type="fig" rid="F6">Fig. 56</xref>), penis guide broad in ventral view, nearly parallel-sided at basal 6/7, then strongly and asymmetrically convergent to a pointed tip (<xref ref-type="fig" rid="F6">Fig. 58</xref>).</p></tp:treatment-sec><tp:treatment-sec sec-type="Description"><title>Description.</title><p>TL: 2.75–2.80mm, TW: 2.25–2.30mm, TH: 1.55–1.65mm, TL/TW: 1.25–1.30; PL/PW: 0.50–0.55; EL/EW: 0.91–1.11.</p><p>Body small, oval, moderately convex, dorsal surface pubescent (<xref ref-type="fig" rid="F3">Figs 21–23</xref>). Head yellow or reddish brown with eyes black (<xref ref-type="fig" rid="F3">Fig. 23</xref>). Pronotum black, with basal margin reddish brown and anterior corners yellowish brown. Scutellum and elytra black. Each elytron with one yellowish brown spot, rounded, situated at the middle of elytron (<xref ref-type="fig" rid="F3">Fig. 21</xref>). Underside dark brown, except legs and abdomen reddish brown.</p><!--PageBreak--><p>Head small, 0.44 times elytral width (HW/EW=1:2.25). Punctures on frons fine, separated by 1.0–2.0 times their diameter, with short silver white setae. Eyes small, broadly oval, widest interocular distance 0.55 times head width (<xref ref-type="fig" rid="F2">Fig. 20</xref>). Pronotum 0.67 times elytral width (PW/EW=1:1.50). Pronotal punctures fine, separated by 1.0–3.0 times their diameter. Scutellum triangular. Punctures on elytra slightly larger than those on pronotum, separated by 1.0–2.0 times their diameter. Prosternum coarse, with sparse punctation and long pubescence. Mesoventrite small, with a few setae. Metaventrite densely pubescent with punctures large and closely spaced, separated by 0.5–1.0 times their diameter.</p><p>Male genitalia: Penis short and stout. Penis capsule with a distinctly outer process and a long inner one (<xref ref-type="fig" rid="F6">Fig. 53</xref>). Penis guide widest at base and abruptly constricted forming a pointed apex in lateral view (<xref ref-type="fig" rid="F6">Fig. 55</xref>). In ventral view, penis guide flat and asymmetrical, widest at base, gradually narrowing to the apex, apex with a lateral, hook-like process (<xref ref-type="fig" rid="F6">Fig. 54</xref>). Parameres slender, sparsely setose at apex, shorter than penis guide (<xref ref-type="fig" rid="F6">Fig. 55</xref>).</p><p>Female genitalia: Unknown.</p></tp:treatment-sec><tp:treatment-sec sec-type="Specimens examined"><title>Specimens examined.</title><p>China, Guangxi: 1♂, Shiwandashan Natural Reserve, Shangsi, [<named-content xmlns:xlink="http://www.w3.org/1999/xlink" content-type="dwc:verbatimCoordinates" xlink:type="simple">21°54.36'N, 107°54.28'E</named-content>], ca 300m, 27.vii.2005, Zhang CW leg(SCAU); 1♂, Fulong, Fangchenggang, [<named-content xmlns:xlink="http://www.w3.org/1999/xlink" content-type="dwc:verbatimCoordinates" xlink:type="simple">22°51.03'N, 107°55.43'E</named-content>], ca 230m, 28.vii.2005, Wang XM leg (SCAU).</p></tp:treatment-sec><tp:treatment-sec sec-type="Distribution"><title>Distribution.</title><p>China (Guangxi).</p></tp:treatment-sec><tp:treatment-sec><!--Section generated to contain objects referenced in tp:taxon-treatment.--><fig id="F3" position="float" orientation="portrait"><label>Figures 21–29.</label><caption><p><bold>21–23</bold> <italic><tp:taxon-name>Aspidimerus guangxiensis</tp:taxon-name></italic> Yu, <bold>21</bold> dorsal view <bold>22</bold> lateral view <bold>23</bold> frontal view <bold>24–26</bold> <italic><tp:taxon-name>Aspidimerus matsumurai</tp:taxon-name></italic> Sasaji, <bold>24</bold> dorsal view <bold>25</bold> lateral view <bold>26</bold> frontal view <bold>27–29</bold> <italic><tp:taxon-name>Aspidimerus kabakovi</tp:taxon-name></italic> Hoàng <bold>27</bold> dorsal view <bold>28</bold> lateral view <bold>29</bold> frontal view. Scale bars: 1.0mm.</p></caption><graphic xmlns:xlink="http://www.w3.org/1999/xlink" xlink:href="ZooKeys-348-047-g003.jpg" position="float" orientation="portrait" xlink:type="simple"/></fig><fig id="F6" position="float" orientation="portrait"><label>Figures 53–64.</label><caption><p><bold>53–55</bold> <italic><tp:taxon-name>Aspidimerus guangxiensis</tp:taxon-name></italic> Yu, male genitalia: <bold>53</bold> penis <bold>54</bold> tegmen, ventral view <bold>55</bold> tegmen, lateral view <bold>56–60</bold> <italic><tp:taxon-name>Aspidimerus matsumurai</tp:taxon-name></italic> Sasaji <bold>56–59</bold> male genitalia: <bold>56</bold> penis <bold>57</bold> apex of penis <bold>58</bold> tegmen, ventral view <bold>59</bold> tegmen, lateral view <bold>60</bold> female genitalia: ovipositor <bold>61–64</bold> <italic><tp:taxon-name>Aspidimerus kabakovi</tp:taxon-name></italic> Hoàng <bold>61–63</bold> male genitalia <bold>61</bold> penis <bold>62</bold> tegmen, ventral view <bold>63</bold> tegmen, lateral view <bold>64</bold> female genitalia: ovipositor. Scale bars: 0.1mm.</p></caption><graphic xmlns:xlink="http://www.w3.org/1999/xlink" xlink:href="ZooKeys-348-047-g006.jpg" position="float" orientation="portrait" xlink:type="simple"/></fig><fig id="F9" position="float" orientation="portrait"><label>Figures 85.</label><caption><p>Distribution map. <italic><tp:taxon-name>Aspidimerusnigritus</tp:taxon-name></italic> (Pang &amp; Mao) (<italic>■</italic>); <italic><tp:taxon-name>Aspidimerus esakii</tp:taxon-name></italic> Sasaji (<italic>□</italic>); <italic><tp:taxon-name>Aspidimerus menglensis</tp:taxon-name></italic> Huo &amp; Ren, sp. n. (<italic>●</italic>); <italic><tp:taxon-name>Aspidimerusguangxiensis</tp:taxon-name></italic> Yu (<italic>○</italic>); <italic><tp:taxon-name>Aspidimerus matsumurai</tp:taxon-name></italic> Sasaji (<italic>▲</italic>).</p></caption><graphic xmlns:xlink="http://www.w3.org/1999/xlink" xlink:href="ZooKeys-348-047-g009.jpg" position="float" orientation="portrait" xlink:type="simple"/></fig><fig id="F2" position="float" orientation="portrait"><label>Figures 12–20.</label><caption><p><bold>12–14</bold> <italic><tp:taxon-name>Aspidimerus nigritus</tp:taxon-name></italic> (Pang &amp; Mao), <bold>12</bold> dorsal view <bold>13</bold> lateral view <bold>14</bold> frontal view <bold>15–17</bold> <italic><tp:taxon-name>Aspidimerus esakii</tp:taxon-name></italic> Sasaji, <bold>15</bold> dorsal view <bold>16</bold> lateral view <bold>17</bold> frontal view <bold>18–20</bold> <italic><tp:taxon-name>Aspidimerus menglensis</tp:taxon-name></italic> Huo &amp; Ren, sp. n. <bold>18</bold> dorsal view <bold>19</bold> lateral view <bold>20</bold> frontal view. Scale bars: 1.0mm.</p></caption><graphic xmlns:xlink="http://www.w3.org/1999/xlink" xlink:href="ZooKeys-348-047-g002.jpg" position="float" orientation="portrait" xlink:type="simple"/></fig></tp:treatment-sec><ref-list><ref id="B19"><mixed-citation xmlns:xlink="http://www.w3.org/1999/xlink" xlink:type="simple"><person-group><name name-style="western"><surname>Ren</surname><given-names>SX</given-names></name><name name-style="western"><surname>Wang</surname><given-names>XM</given-names></name><name name-style="western"><surname>Pang</surname><given-names>H</given-names></name><name name-style="western"><surname>Peng</surname><given-names>ZQ</given-names></name><name name-style="western"><surname>Zeng</surname><given-names>T</given-names></name></person-group> (<year>2009</year>) <article-title>Colored pictorial handbook of ladybird beetles in China.</article-title><publisher-name>Science Press</publisher-name>, <publisher-loc>Beijing</publisher-loc>, <lpage>336</lpage> pp.</mixed-citation></ref></ref-list></tp:taxon-treatment>
