# Supplementary material for: The genus Aspidimerus Mulsant, 1850 (Coleoptera, Coccinellidae) from China, with descriptions of two new species
Source: Zookeys. 2013 Nov 8;(348):47–75. doi: 10.3897/zookeys.348.5746 (PMC3837410; doi:10.3897/zookeys.348.5746)
Supplement: XML Treatment for Aspidimerus matsumurai [file zookeys.348.5746-treatment6.xml]

<!DOCTYPE tp:taxon-treatment
  PUBLIC "-//TaxonX//DTD Taxonomic Treatment Publishing DTD v0 20100105//EN" "tax-treatment-NSO.dtd">
<tp:taxon-treatment xmlns:tp="http://www.plazi.org/taxpub"><tp:treatment-meta><mixed-citation publication-type="journal"><person-group><name><surname>Huo</surname><given-names>Lizhi</given-names></name><name><surname>Wang</surname><given-names>Xingmin</given-names></name><name><surname>Chen</surname><given-names>Xiaosheng</given-names></name><name><surname>Ren</surname><given-names>Shunxiang</given-names></name></person-group><article-title>The genus <italic>Aspidimerus</italic> Mulsant, 1850 (Coleoptera, Coccinellidae) from China, with descriptions of two new species</article-title><source>Zookeys</source><day>8</day><month>11</month><year>2013</year><volume>2013</volume><issue>348</issue><fpage>47</fpage><lpage>75</lpage><pub-id pub-id-type="doi">10.3897/zookeys.348.5746</pub-id></mixed-citation></tp:treatment-meta><tp:nomenclature><tp:taxon-name>
                        <tp:taxon-name-part taxon-name-part-type="genus">Aspidimerus</tp:taxon-name-part>
                        <tp:taxon-name-part taxon-name-part-type="species">matsumurai</tp:taxon-name-part>
                        <object-id xmlns:xlink="http://www.w3.org/1999/xlink" xlink:type="simple">http://species-id.net/wiki/Aspidimerus_matsumurai</object-id>
                    </tp:taxon-name><tp:taxon-authority>Sasaji, 1968</tp:taxon-authority><xref ref-type="fig" rid="F3">Figs 24–26</xref><xref ref-type="fig" rid="F6">, 56–60</xref><xref ref-type="fig" rid="F9">, 85</xref><tp:nomenclature-citation-list><tp:nomenclature-citation><tp:taxon-name>Aspidimerus matsumurai</tp:taxon-name><comment> Sasaji, 1968: 17; <xref ref-type="bibr" rid="B17">Pang and Mao 1979</xref>: 53; <xref ref-type="bibr" rid="B6">Hoàng 1982</xref>: 162; <xref ref-type="bibr" rid="B2">Cao and Xiao 1984</xref>: 98; <xref ref-type="bibr" rid="B1">Cao et al. 1992</xref>: 131; <xref ref-type="bibr" rid="B15">Pang 1998</xref>: 185; <xref ref-type="bibr" rid="B7">Kovář 2007</xref>: 575; <xref ref-type="bibr" rid="B19">Ren et al. 2009</xref>: 108; <xref ref-type="bibr" rid="B24">Yu 2011</xref>: 167.</comment></tp:nomenclature-citation></tp:nomenclature-citation-list></tp:nomenclature><tp:treatment-sec sec-type="Diagnosis"><title>Diagnosis.</title><p>This species is close to <italic><tp:taxon-name>Aspidimerus guangxiensis</tp:taxon-name></italic> and <italic><tp:taxon-name>Aspidimerus birmanicus</tp:taxon-name></italic> (Gorham) in dorsal coloration, but can be identified by the following characters: Penis stout and short. Penis capsule with a small inner process (<xref ref-type="fig" rid="F6">Fig. 56</xref>). In ventral view, penis guide extremely broad, nearly parallel-sided at basal 6/7, then strongly and asymmetrically convergent to a pointed tip (<xref ref-type="fig" rid="F6">Fig. 58</xref>). In <italic><tp:taxon-name>Aspidimerus guangxiensis</tp:taxon-name></italic>, penis guide widest at base, gradually narrowing to the apex, apex with a lateral hook-like process in ventral view (<xref ref-type="fig" rid="F6">Fig. 54</xref>). In <italic><tp:taxon-name>Aspidimerus birmanicus</tp:taxon-name></italic>, penis relatively long, penis capsule with a long inner process, penis guide distinctly narrower than that of <italic><tp:taxon-name>Aspidimerus matsumurai</tp:taxon-name></italic> in ventral view.</p><p><italic><tp:taxon-name>Aspidimerus matsumurai</tp:taxon-name></italic> is also similar to <italic><tp:taxon-name>Aspidimerus laokayensis</tp:taxon-name></italic> in male genitalia, but can be distinguished from the latter by its color pattern and detailed structure of genitalia.</p></tp:treatment-sec><tp:treatment-sec sec-type="Description"><title>Description.</title><p>TL: 3.75–4.60mm, TW: 3.00–3.50mm, TH: 1.65–2.00mm, TL/TW: 1.25–1.31; PL/PW: 0.50–0.51; EL/EW: 0.97–1.03.</p><!--PageBreak--><p>Body oblong oval, moderately convex and pubescent (<xref ref-type="fig" rid="F3">Figs 24–26</xref>). Head yellow with clypeus dark brown and eyes black (<xref ref-type="fig" rid="F3">Fig. 26</xref>). Pronotum black except antero-lateral corners and anterior margin yellowish brown (<xref ref-type="fig" rid="F3">Fig. 26</xref>). Scutellum black. Elytra black with two round red (sometimes yellowish brown) spots (<xref ref-type="fig" rid="F3">Fig. 24</xref>). Underside black, except legs and abdomen reddish brown.</p><p>Head small, 0.42 times elytral width (HW/EW=1:2.40). Punctures on frons close, separated by 0.3–0.5 times their diameter, with thin, yellow white pubescence. Eyes large and broadly oval, rather finely faceted, widest interocular distance 0.60 times head width, posterior of the eye with silver setae. Pronotum 0.73 times elytral width (PW/EW=1:1.36). Pronotal punctures similar to those on head, separated by 0.5–1.5 times their diameter, with thick silver white pubescence. Punctures on elytra slightly larger than those on pronotum, separated by 0.5–1.0 times their diameter. Prosternum coarsely punctate, with pubescence sparse, long and yellowish. Mesoventrite indistinctly punctate, with several hairs. Punctures on metaventrite fine, separated by 0.2–0.5 times their diameter, with long setae.</p><p>Male genitalia: Penis stout and short, curved at basal 1/3, gradually narrowing to the apex (<xref ref-type="fig" rid="F6">Fig. 56</xref>). Apical 2/5 length of penis with membranous appendage. Penis capsule with a large outer process and a small inner one (<xref ref-type="fig" rid="F6">Figs 56–57</xref>). Penis guide stout, spoon-shaped in lateral view (<xref ref-type="fig" rid="F6">Fig. 59</xref>). In ventral view, penis guide very broad, nearly parallel-sided, slightly divergent apically, apical part asymmetrical, suddenly and strongly convergent to a blunted tip (<xref ref-type="fig" rid="F6">Fig. 58</xref>). Parameres slender, sparsely setose at apex, slightly shorter than penis guide (<xref ref-type="fig" rid="F6">Fig. 59</xref>).</p><p>Female genitalia: Tenth tergite broad, arc-shaped with terminal setae. Coxites broad, 0.4 times as long as wide, each with moderately long terminal setae (<xref ref-type="fig" rid="F6">Fig. 60</xref>); spermatheca absent.</p></tp:treatment-sec><tp:treatment-sec sec-type="Specimens examined"><title>Specimens examined.</title><p>China, Yunnan: 1 male, Nanping, Mengla, [<named-content xmlns:xlink="http://www.w3.org/1999/xlink" content-type="dwc:verbatimCoordinates" xlink:type="simple">21°39.55'N, 101°22.52'E</named-content>], ca 740m, 16.v.2008, Ren SX leg (SCAU); Hainan: 1♂ 1♀, Diaoluoshan National Forest Park, [<named-content xmlns:xlink="http://www.w3.org/1999/xlink" content-type="dwc:verbatimCoordinates" xlink:type="simple">18°47.30'N, 109°52.58'E</named-content>], ca 280m, 8.v.2005, Wang XM leg (SCAU).</p></tp:treatment-sec><tp:treatment-sec sec-type="Distribution"><title>Distribution.</title><p>China (Yunnan, Hainan, Taiwan); Vietnam.</p></tp:treatment-sec><tp:treatment-sec><!--Section generated to contain objects referenced in tp:taxon-treatment.--><fig id="F3" position="float" orientation="portrait"><label>Figures 21–29.</label><caption><p><bold>21–23</bold> <italic><tp:taxon-name>Aspidimerus guangxiensis</tp:taxon-name></italic> Yu, <bold>21</bold> dorsal view <bold>22</bold> lateral view <bold>23</bold> frontal view <bold>24–26</bold> <italic><tp:taxon-name>Aspidimerus matsumurai</tp:taxon-name></italic> Sasaji, <bold>24</bold> dorsal view <bold>25</bold> lateral view <bold>26</bold> frontal view <bold>27–29</bold> <italic><tp:taxon-name>Aspidimerus kabakovi</tp:taxon-name></italic> Hoàng <bold>27</bold> dorsal view <bold>28</bold> lateral view <bold>29</bold> frontal view. Scale bars: 1.0mm.</p></caption><graphic xmlns:xlink="http://www.w3.org/1999/xlink" xlink:href="ZooKeys-348-047-g003.jpg" position="float" orientation="portrait" xlink:type="simple"/></fig><fig id="F6" position="float" orientation="portrait"><label>Figures 53–64.</label><caption><p><bold>53–55</bold> <italic><tp:taxon-name>Aspidimerus guangxiensis</tp:taxon-name></italic> Yu, male genitalia: <bold>53</bold> penis <bold>54</bold> tegmen, ventral view <bold>55</bold> tegmen, lateral view <bold>56–60</bold> <italic><tp:taxon-name>Aspidimerus matsumurai</tp:taxon-name></italic> Sasaji <bold>56–59</bold> male genitalia: <bold>56</bold> penis <bold>57</bold> apex of penis <bold>58</bold> tegmen, ventral view <bold>59</bold> tegmen, lateral view <bold>60</bold> female genitalia: ovipositor <bold>61–64</bold> <italic><tp:taxon-name>Aspidimerus kabakovi</tp:taxon-name></italic> Hoàng <bold>61–63</bold> male genitalia <bold>61</bold> penis <bold>62</bold> tegmen, ventral view <bold>63</bold> tegmen, lateral view <bold>64</bold> female genitalia: ovipositor. Scale bars: 0.1mm.</p></caption><graphic xmlns:xlink="http://www.w3.org/1999/xlink" xlink:href="ZooKeys-348-047-g006.jpg" position="float" orientation="portrait" xlink:type="simple"/></fig><fig id="F9" position="float" orientation="portrait"><label>Figures 85.</label><caption><p>Distribution map. <italic><tp:taxon-name>Aspidimerusnigritus</tp:taxon-name></italic> (Pang &amp; Mao) (<italic>■</italic>); <italic><tp:taxon-name>Aspidimerus esakii</tp:taxon-name></italic> Sasaji (<italic>□</italic>); <italic><tp:taxon-name>Aspidimerus menglensis</tp:taxon-name></italic> Huo &amp; Ren, sp. n. (<italic>●</italic>); <italic><tp:taxon-name>Aspidimerusguangxiensis</tp:taxon-name></italic> Yu (<italic>○</italic>); <italic><tp:taxon-name>Aspidimerus matsumurai</tp:taxon-name></italic> Sasaji (<italic>▲</italic>).</p></caption><graphic xmlns:xlink="http://www.w3.org/1999/xlink" xlink:href="ZooKeys-348-047-g009.jpg" position="float" orientation="portrait" xlink:type="simple"/></fig></tp:treatment-sec><ref-list><ref id="B17"><mixed-citation xmlns:xlink="http://www.w3.org/1999/xlink" xlink:type="simple"><person-group><name name-style="western"><surname>Pang</surname><given-names>XF</given-names></name><name name-style="western"><surname>Mao</surname><given-names>JL</given-names></name></person-group> (<year>1979</year>) <article-title>Economic Entomology of China 14: Coleoptera Coccinellidae II.</article-title><publisher-name>Science Press</publisher-name>, <publisher-loc>Beijing</publisher-loc>, <lpage>170</lpage> pp.</mixed-citation></ref><ref id="B6"><mixed-citation xmlns:xlink="http://www.w3.org/1999/xlink" xlink:type="simple"><person-group><name name-style="western"><surname>Hoàng</surname><given-names>DN</given-names></name></person-group> (<year>1982</year>) <article-title>Coccinellidae of Vietnam Part I.</article-title><publisher-name>Nha xuat ban khoa hoc va ky thuat</publisher-name>, <publisher-loc>Hanoi</publisher-loc>, <lpage>211</lpage> pp. <comment>[In Vietnamese with English summary]</comment></mixed-citation></ref><ref id="B2"><mixed-citation xmlns:xlink="http://www.w3.org/1999/xlink" xlink:type="simple"><person-group><name name-style="western"><surname>Cao</surname><given-names>CY</given-names></name><name name-style="western"><surname>Xiao</surname><given-names>NN</given-names></name></person-group> (<year>1984</year>) <article-title>A check list of ladybeetles from Yunnan Province.</article-title><source>Journal of South-weatern Forestry College</source><volume>1</volume>: <fpage>92</fpage>-<lpage>105</lpage>. <comment>[In Chinese]</comment></mixed-citation></ref><ref id="B1"><mixed-citation xmlns:xlink="http://www.w3.org/1999/xlink" xlink:type="simple"><person-group><name name-style="western"><surname>Cao</surname><given-names>CY</given-names></name><name name-style="western"><surname>Pan</surname><given-names>Y</given-names></name><name name-style="western"><surname>Wang</surname><given-names>H</given-names></name></person-group> (<year>1992</year>) <article-title>Coccinellidae of Yunnan.</article-title><publisher-name>Yunnan Science &amp; Technology Publishing House</publisher-name>, <publisher-loc>Kunming</publisher-loc>, <lpage>242</lpage> pp. <comment>[In Chinese]</comment></mixed-citation></ref><ref id="B15"><mixed-citation xmlns:xlink="http://www.w3.org/1999/xlink" xlink:type="simple"><person-group><name name-style="western"><surname>Pang</surname><given-names>H</given-names></name></person-group> (<year>1998</year>) <article-title>The new record and new species of Aspidimerinae (Coleoptera: Coccinellidae) from China.</article-title><source>Entomotaxonomia</source><volume>20</volume>(<issue>3</issue>): <fpage>185</fpage>-<lpage>193</lpage>.</mixed-citation></ref><ref id="B7"><mixed-citation xmlns:xlink="http://www.w3.org/1999/xlink" xlink:type="simple"><person-group><name name-style="western"><surname>Kovář</surname><given-names>I</given-names></name></person-group> (<year>2007</year>) <article-title>Coccinellidae.</article-title> In: <person-group><name name-style="western"><surname>Löbl</surname><given-names>I</given-names></name><name name-style="western"><surname>Smetana</surname><given-names>A</given-names></name></person-group> (<role>Ed</role>) <issue-title>Catalogue of Palaearctic Coleoptera</issue-title>, Volume <volume>4</volume>. <publisher-name>Apollo Books</publisher-name>, <publisher-loc>Stenstrup</publisher-loc>, <fpage>71</fpage>–<lpage>73</lpage>: <fpage>568</fpage>-<lpage>631</lpage>.</mixed-citation></ref><ref id="B19"><mixed-citation xmlns:xlink="http://www.w3.org/1999/xlink" xlink:type="simple"><person-group><name name-style="western"><surname>Ren</surname><given-names>SX</given-names></name><name name-style="western"><surname>Wang</surname><given-names>XM</given-names></name><name name-style="western"><surname>Pang</surname><given-names>H</given-names></name><name name-style="western"><surname>Peng</surname><given-names>ZQ</given-names></name><name name-style="western"><surname>Zeng</surname><given-names>T</given-names></name></person-group> (<year>2009</year>) <article-title>Colored pictorial handbook of ladybird beetles in China.</article-title><publisher-name>Science Press</publisher-name>, <publisher-loc>Beijing</publisher-loc>, <lpage>336</lpage> pp.</mixed-citation></ref><ref id="B24"><mixed-citation xmlns:xlink="http://www.w3.org/1999/xlink" xlink:type="simple"><person-group><name name-style="western"><surname>Yu</surname><given-names>GY</given-names></name></person-group> (<year>2011</year>) <article-title>The Coccinellidae of Taiwan.</article-title><publisher-name>Chemical Industry Press</publisher-name>, <publisher-loc>Beijing</publisher-loc>, <lpage>198</lpage> pp.</mixed-citation></ref></ref-list></tp:taxon-treatment>
