# Supplementary material for: The genus Aspidimerus Mulsant, 1850 (Coleoptera, Coccinellidae) from China, with descriptions of two new species
Source: Zookeys. 2013 Nov 8;(348):47–75. doi: 10.3897/zookeys.348.5746 (PMC3837410; doi:10.3897/zookeys.348.5746)
Supplement: XML Treatment for Aspidimerus kabakovi [file zookeys.348.5746-treatment7.xml]

<!DOCTYPE tp:taxon-treatment
  PUBLIC "-//TaxonX//DTD Taxonomic Treatment Publishing DTD v0 20100105//EN" "tax-treatment-NSO.dtd">
<tp:taxon-treatment xmlns:tp="http://www.plazi.org/taxpub"><tp:treatment-meta><mixed-citation publication-type="journal"><person-group><name><surname>Huo</surname><given-names>Lizhi</given-names></name><name><surname>Wang</surname><given-names>Xingmin</given-names></name><name><surname>Chen</surname><given-names>Xiaosheng</given-names></name><name><surname>Ren</surname><given-names>Shunxiang</given-names></name></person-group><article-title>The genus <italic>Aspidimerus</italic> Mulsant, 1850 (Coleoptera, Coccinellidae) from China, with descriptions of two new species</article-title><source>Zookeys</source><day>8</day><month>11</month><year>2013</year><volume>2013</volume><issue>348</issue><fpage>47</fpage><lpage>75</lpage><pub-id pub-id-type="doi">10.3897/zookeys.348.5746</pub-id></mixed-citation></tp:treatment-meta><tp:nomenclature><tp:taxon-name>
                        <tp:taxon-name-part taxon-name-part-type="genus">Aspidimerus</tp:taxon-name-part>
                        <tp:taxon-name-part taxon-name-part-type="species">kabakovi</tp:taxon-name-part>
                        <object-id xmlns:xlink="http://www.w3.org/1999/xlink" xlink:type="simple">http://species-id.net/wiki/Aspidimerus_kabakovi</object-id>
                    </tp:taxon-name><tp:taxon-authority>Hoàng, 1982</tp:taxon-authority><xref ref-type="fig" rid="F3">Figs 27–29</xref><xref ref-type="fig" rid="F6">, 61–64</xref><xref ref-type="fig" rid="F10">, 86</xref><tp:nomenclature-citation-list><tp:nomenclature-citation><tp:taxon-name>Aspidimerus kabakovi</tp:taxon-name><comment> Hoàng, 1982: 167.</comment></tp:nomenclature-citation></tp:nomenclature-citation-list></tp:nomenclature><tp:treatment-sec sec-type="Diagnosis"><title>Diagnosis.</title><p>This species can be easily distinguished by the following characters: elytra brown with 5 subrounded black spots disposed as <xref ref-type="fig" rid="F3">Fig. 27</xref>. Apical 1/3 length of penis is very characteristic (<xref ref-type="fig" rid="F6">Fig. 61</xref>). Penis guide broad, basal 2/3 length nearly parallel-sided, apical 1/3 strongly convergent with rounded apex (<xref ref-type="fig" rid="F6">Fig. 62</xref>).</p><!--PageBreak--></tp:treatment-sec><tp:treatment-sec sec-type="Description"><title>Description.</title><p>TL: 2.85–3.50mm, TW: 2.40–2.85mm, TH: 1.25–1.75mm, TL/TW: 1.19–1.23; PL/PW: 0.52; EL/EW: 0.94–0.96.</p><p>Body subrounded, dorsum moderately convex and pubescent (<xref ref-type="fig" rid="F3">Figs 27–29</xref>). Head yellowish brown with clypeus reddish brown, eyes black or silver white. Pronotum black except anterior margin and anterior corners brown (<xref ref-type="fig" rid="F3">Fig. 29</xref>). Scutellum black. Elytra brown with 5 subrounded black spots arranged as follows: 1 on the middle of suture and 2 on each elytron, the front larger, confluent with the border (<xref ref-type="fig" rid="F3">Figs 27–28</xref>). Underside reddish brown, except prosternum, mesoventrite and metaventrite dark brown.</p><p>Head small, 0.42 times elytral width (HW/EW=1:2.40). Punctures on frons small, separated by 0.5–1.0 times their diameter. Eyes large, widest interocular distance 0.60 times head width. Dorsal surface finely punctate, with dense, silver white pubescence. Pronotum 0.69 times elytral width (PW/EW=1:1.45). Underside finely punctate, with pubescence dense, short and silver white.</p><p>Male genitalia: Penis stout with apical 1/3 length very characteristic as shown in <xref ref-type="fig" rid="F6">Fig. 61</xref>. Penis capsule with distinct outer and inner processes (<xref ref-type="fig" rid="F6">Fig. 61</xref>). Penis guide stout and slightly curved in lateral view (<xref ref-type="fig" rid="F6">Fig. 63</xref>). In ventral view, penis guide broad, basal 2/3 length nearly parallel-sided, apical 1/3 strongly convergent with rounded apex (<xref ref-type="fig" rid="F6">Fig. 62</xref>). Parameres slender, as long as the penis guide, sparsely setose at apex (<xref ref-type="fig" rid="F6">Fig. 62</xref>).</p><p>Female genitalia: tenth tergite fairly broad, 0.15 times as long as wide, setaceous at apex, coxites subtriangular with a few long terminal setae (<xref ref-type="fig" rid="F6">Fig. 64</xref>); spermatheca absent.</p></tp:treatment-sec><tp:treatment-sec sec-type="Specimens examined"><title>Specimens examined.</title><p>China, Guangdong: 1♂, Nankunshan Natural Reserve, Huizhou, [<named-content xmlns:xlink="http://www.w3.org/1999/xlink" content-type="dwc:verbatimCoordinates" xlink:type="simple">23°37.54'N, 113°52.56'E</named-content>], ca 490m, 5.viii.1986, Pang XF leg (SCAU); Guangxi: 1♀, Shiwandashan Natural Reserve, Shangsi, [<named-content xmlns:xlink="http://www.w3.org/1999/xlink" content-type="dwc:verbatimCoordinates" xlink:type="simple">21°54.25'N, 107°54.33'E</named-content>], ca 380m, 9.ix.2004, Lv XB leg (SCAU); 1♂, Maoershan Natural Reserve, 18.x.2004, [<named-content xmlns:xlink="http://www.w3.org/1999/xlink" content-type="dwc:verbatimCoordinates" xlink:type="simple">25°51.50'N, 110°25.10'E</named-content>], ca 1350m,Wang XM leg (SCAU); 1♂, Fulong, Fangchenggang, [<named-content xmlns:xlink="http://www.w3.org/1999/xlink" content-type="dwc:verbatimCoordinates" xlink:type="simple">22°05.19'N, 107°59.28'E</named-content>], ca 220m, 29.vii.2005, Qin ZQ leg (SCAU); Yunnan: 1♀, Dajianshan, Pingbian, [<named-content xmlns:xlink="http://www.w3.org/1999/xlink" content-type="dwc:verbatimCoordinates" xlink:type="simple">22°54.14'N, 103°41.52'E</named-content>], 2100m, 20.iv.2008, Wang XM leg (SCAU).</p></tp:treatment-sec><tp:treatment-sec sec-type="Distribution"><title>Distribution.</title><p>China (Guangdong, Guangxi, Yunnan); Vietnam.</p></tp:treatment-sec><tp:treatment-sec><!--Section generated to contain objects referenced in tp:taxon-treatment.--><fig id="F3" position="float" orientation="portrait"><label>Figures 21–29.</label><caption><p><bold>21–23</bold> <italic><tp:taxon-name>Aspidimerus guangxiensis</tp:taxon-name></italic> Yu, <bold>21</bold> dorsal view <bold>22</bold> lateral view <bold>23</bold> frontal view <bold>24–26</bold> <italic><tp:taxon-name>Aspidimerus matsumurai</tp:taxon-name></italic> Sasaji, <bold>24</bold> dorsal view <bold>25</bold> lateral view <bold>26</bold> frontal view <bold>27–29</bold> <italic><tp:taxon-name>Aspidimerus kabakovi</tp:taxon-name></italic> Hoàng <bold>27</bold> dorsal view <bold>28</bold> lateral view <bold>29</bold> frontal view. Scale bars: 1.0mm.</p></caption><graphic xmlns:xlink="http://www.w3.org/1999/xlink" xlink:href="ZooKeys-348-047-g003.jpg" position="float" orientation="portrait" xlink:type="simple"/></fig><fig id="F6" position="float" orientation="portrait"><label>Figures 53–64.</label><caption><p><bold>53–55</bold> <italic><tp:taxon-name>Aspidimerus guangxiensis</tp:taxon-name></italic> Yu, male genitalia: <bold>53</bold> penis <bold>54</bold> tegmen, ventral view <bold>55</bold> tegmen, lateral view <bold>56–60</bold> <italic><tp:taxon-name>Aspidimerus matsumurai</tp:taxon-name></italic> Sasaji <bold>56–59</bold> male genitalia: <bold>56</bold> penis <bold>57</bold> apex of penis <bold>58</bold> tegmen, ventral view <bold>59</bold> tegmen, lateral view <bold>60</bold> female genitalia: ovipositor <bold>61–64</bold> <italic><tp:taxon-name>Aspidimerus kabakovi</tp:taxon-name></italic> Hoàng <bold>61–63</bold> male genitalia <bold>61</bold> penis <bold>62</bold> tegmen, ventral view <bold>63</bold> tegmen, lateral view <bold>64</bold> female genitalia: ovipositor. Scale bars: 0.1mm.</p></caption><graphic xmlns:xlink="http://www.w3.org/1999/xlink" xlink:href="ZooKeys-348-047-g006.jpg" position="float" orientation="portrait" xlink:type="simple"/></fig><fig id="F10" position="float" orientation="portrait"><label>Figures 86.</label><caption><p>Distribution map. <italic><tp:taxon-name>Aspidimerus kabakovi</tp:taxon-name></italic> Hoàng (<italic>■</italic>); <italic><tp:taxon-name>Aspidimerus decemmaculatus</tp:taxon-name></italic> Pang &amp; Mao (<italic>□</italic>); <italic><tp:taxon-name>Aspidimerusmouhoti</tp:taxon-name></italic> Crotch (<italic>●</italic>); <italic><tp:taxon-name>Aspidimerus zhenkangicus</tp:taxon-name></italic> Huo &amp; Ren, sp. n. (<italic>○</italic>); <italic><tp:taxon-name>Aspidimerusruficrus</tp:taxon-name></italic> Gorham (<italic>▲</italic>).</p></caption><graphic xmlns:xlink="http://www.w3.org/1999/xlink" xlink:href="ZooKeys-348-047-g010.jpg" position="float" orientation="portrait" xlink:type="simple"/></fig></tp:treatment-sec></tp:taxon-treatment>
