# Supplementary material for: The genus Aspidimerus Mulsant, 1850 (Coleoptera, Coccinellidae) from China, with descriptions of two new species
Source: Zookeys. 2013 Nov 8;(348):47–75. doi: 10.3897/zookeys.348.5746 (PMC3837410; doi:10.3897/zookeys.348.5746)
Supplement: XML Treatment for Aspidimerus decemmaculatus [file zookeys.348.5746-treatment8.xml]

<!DOCTYPE tp:taxon-treatment
  PUBLIC "-//TaxonX//DTD Taxonomic Treatment Publishing DTD v0 20100105//EN" "tax-treatment-NSO.dtd">
<tp:taxon-treatment xmlns:tp="http://www.plazi.org/taxpub"><tp:treatment-meta><mixed-citation publication-type="journal"><person-group><name><surname>Huo</surname><given-names>Lizhi</given-names></name><name><surname>Wang</surname><given-names>Xingmin</given-names></name><name><surname>Chen</surname><given-names>Xiaosheng</given-names></name><name><surname>Ren</surname><given-names>Shunxiang</given-names></name></person-group><article-title>The genus <italic>Aspidimerus</italic> Mulsant, 1850 (Coleoptera, Coccinellidae) from China, with descriptions of two new species</article-title><source>Zookeys</source><day>8</day><month>11</month><year>2013</year><volume>2013</volume><issue>348</issue><fpage>47</fpage><lpage>75</lpage><pub-id pub-id-type="doi">10.3897/zookeys.348.5746</pub-id></mixed-citation></tp:treatment-meta><tp:nomenclature><tp:taxon-name>
                        <tp:taxon-name-part taxon-name-part-type="genus">Aspidimerus</tp:taxon-name-part>
                        <tp:taxon-name-part taxon-name-part-type="species">decemmaculatus</tp:taxon-name-part>
                        <object-id xmlns:xlink="http://www.w3.org/1999/xlink" xlink:type="simple">http://species-id.net/wiki/Aspidimerus_decemmaculatus</object-id>
                    </tp:taxon-name><tp:taxon-authority>Pang &amp; Mao, 1979</tp:taxon-authority><xref ref-type="fig" rid="F4">Figs 30</xref><xref ref-type="fig" rid="F7">, 65–68</xref><xref ref-type="fig" rid="F10">, 86</xref><tp:nomenclature-citation-list><tp:nomenclature-citation><tp:taxon-name>Aspidimerus decemmaculatus</tp:taxon-name><comment> Pang &amp; Mao, 1979: 56; <xref ref-type="bibr" rid="B2">Cao and Xiao 1984</xref>: 98; <xref ref-type="bibr" rid="B1">Cao et al. 1992</xref>: 134; <xref ref-type="bibr" rid="B15">Pang 1998</xref>: 186; <xref ref-type="bibr" rid="B7">Kovář 2007</xref>: 575; <xref ref-type="bibr" rid="B19">Ren et al. 2009</xref>: 106.</comment></tp:nomenclature-citation></tp:nomenclature-citation-list></tp:nomenclature><tp:treatment-sec sec-type="Diagnosis"><title>Diagnosis.</title><p>This species can be easily distinguished from other <italic><tp:taxon-name>Aspidimerus</tp:taxon-name></italic> bythe following characters: elytra with 8 black spots and a black sutural stripe which expanded at near basal and apical part (<xref ref-type="fig" rid="F4">Fig. 30</xref>). Penis capsule extremely expanded (<xref ref-type="fig" rid="F7">Fig. 65</xref>). Penis guide subtriangular, widest at base with rounded apex in ventral view (<xref ref-type="fig" rid="F7">Fig. 67</xref>).</p><fig id="F4" position="float" orientation="portrait"><label>Figures 30–38.</label><caption><p><bold>30</bold> <italic><tp:taxon-name>Aspidimerus decemmaculatus</tp:taxon-name></italic> Pang &amp; Mao, dorsal view; <bold>31–32</bold> <italic><tp:taxon-name>Aspidimerus mouhoti</tp:taxon-name></italic> Crotch, <bold>31</bold> lateral view <bold>32</bold> dorsal view <bold>33–35</bold> <italic><tp:taxon-name>Aspidimerus zhenkangicus</tp:taxon-name></italic> Huo &amp; Ren, sp. n. <bold>33</bold> dorsal view <bold>34</bold> lateral view <bold>35</bold> frontal view <bold>36–38</bold> <italic><tp:taxon-name>Aspidimerus ruficrus</tp:taxon-name></italic> Gorham, <bold>36</bold> dorsal view <bold>37</bold> lateral view <bold>38</bold> frontal view. Scale bars: 1.0mm.</p></caption><graphic xmlns:xlink="http://www.w3.org/1999/xlink" xlink:href="ZooKeys-348-047-g004.jpg" position="float" orientation="portrait" xlink:type="simple"/></fig><fig id="F5" position="float" orientation="portrait"><label>Figures 39–52.</label><caption><p><bold>39–42</bold> <italic><tp:taxon-name>Aspidimerus nigritus</tp:taxon-name></italic> (Pang &amp; Mao), male genitalia: <bold>39</bold> penis <bold>40</bold> apex of penis <bold>41</bold> tegmen, ventral view <bold>42</bold> tegmen, lateral view <bold>43–47</bold> <italic><tp:taxon-name>Aspidimerus esakii</tp:taxon-name></italic> Sasaji, male genitalia: <bold>43</bold> penis <bold>44</bold> apex of penis <bold>45</bold> apex of penis, ventral view <bold>46</bold> tegmen, ventral view <bold>47</bold> tegmen, lateral view <bold>48–52</bold> <italic><tp:taxon-name>Aspidimerus menglensis</tp:taxon-name></italic> Huo &amp; Ren, sp. n. <bold>48–51</bold> male genitalia: <bold>48</bold> penis <bold>49</bold> apex of penis <bold>50</bold> tegmen, ventral view <bold>51</bold> tegmen, lateral view <bold>52</bold> female genitalia: ovipositor. Scale bars: 0.1mm.</p></caption><graphic xmlns:xlink="http://www.w3.org/1999/xlink" xlink:href="ZooKeys-348-047-g005.jpg" position="float" orientation="portrait" xlink:type="simple"/></fig><fig id="F6" position="float" orientation="portrait"><label>Figures 53–64.</label><caption><p><bold>53–55</bold> <italic><tp:taxon-name>Aspidimerus guangxiensis</tp:taxon-name></italic> Yu, male genitalia: <bold>53</bold> penis <bold>54</bold> tegmen, ventral view <bold>55</bold> tegmen, lateral view <bold>56–60</bold> <italic><tp:taxon-name>Aspidimerus matsumurai</tp:taxon-name></italic> Sasaji <bold>56–59</bold> male genitalia: <bold>56</bold> penis <bold>57</bold> apex of penis <bold>58</bold> tegmen, ventral view <bold>59</bold> tegmen, lateral view <bold>60</bold> female genitalia: ovipositor <bold>61–64</bold> <italic><tp:taxon-name>Aspidimerus kabakovi</tp:taxon-name></italic> Hoàng <bold>61–63</bold> male genitalia <bold>61</bold> penis <bold>62</bold> tegmen, ventral view <bold>63</bold> tegmen, lateral view <bold>64</bold> female genitalia: ovipositor. Scale bars: 0.1mm.</p></caption><graphic xmlns:xlink="http://www.w3.org/1999/xlink" xlink:href="ZooKeys-348-047-g006.jpg" position="float" orientation="portrait" xlink:type="simple"/></fig><fig id="F7" position="float" orientation="portrait"><label>Figures 65–78.</label><caption><p><bold>65–68</bold> <italic><tp:taxon-name>Aspidimerus decemmaculatus</tp:taxon-name></italic> Pang &amp; Mao, male genitalia: <bold>65</bold> penis <bold>66</bold> apex of penis <bold>67</bold> tegmen, ventral view <bold>68</bold> tegmen, lateral view <bold>69–72</bold> <italic><tp:taxon-name>Aspidimerus mouhoti</tp:taxon-name></italic> Crotch, male genitalia: <bold>69</bold> penis <bold>70</bold> apex of penis <bold>71</bold> tegmen, ventral view <bold>72</bold> tegmen, lateral view <bold>73–78</bold> <italic><tp:taxon-name>Aspidimerus zhenkangicus</tp:taxon-name></italic> Huo &amp; Ren, sp. n.<bold>73–76</bold> male genitalia: <bold>73</bold> penis <bold>74</bold> apex of penis <bold>75</bold> tegmen, ventral view <bold>76</bold> tegmen, lateral view <bold>77–78</bold> female genitalia: <bold>77</bold> spermatheca <bold>78</bold> ovipositor. Scale bars: 0.1mm.</p></caption><graphic xmlns:xlink="http://www.w3.org/1999/xlink" xlink:href="ZooKeys-348-047-g007.jpg" position="float" orientation="portrait" xlink:type="simple"/></fig><!--PageBreak--></tp:treatment-sec><tp:treatment-sec sec-type="Description"><title>Description.</title><p>TL: 4.10mm, TW: 3.30mm, TH: 1.46mm, TL/TW: 1.24; PL/PW: 0.39; EL/EW: 1.09.</p><p>Body large, oblong oval, dorsum moderately convex and pubescent (<xref ref-type="fig" rid="F4">Fig. 30</xref>). Head yellowish brown with eyes black. Pronotum black, with anterior corners yellowish brown. Scutellum black. Elytra yellowish brown. Elytral margins black. Each <!--PageBreak--><!--PageBreak--><!--PageBreak-->elytron with 4 black spots besides a black sutural stripe which expanded at near basal and apical part. Elytral spots arranged as follows: spot 1 triangle, situated on humeral callus, spot 2 subrounded, posterior to the transverse middle line, nearer the suture, spot 3 small, oblong, and confluent with the border, spot 4 small, prior apex, confluent with the border (<xref ref-type="fig" rid="F4">Fig. 30</xref>). Underside black, except legs and abdomen reddish brown.</p><p>Head small, 0.38 times elytral width (HW/EW=1:2.64). Punctures on frons fine, separated by 0.5–1.0 times their diameter, with thin, yellow white pubescence. Eyes large and almost oval, finely faceted, the widest interocular distance 0.56 times head width. Pronotum 0.60 times elytral width (PW/EW=1:1.67). Punctures on pronotum and elytra close, separated by 0.5–1.0 times their diameter, with thick, yellowish pubescence. Underside coarsely punctate, with sparse yellowish pubescence.</p><p>Male genitalia: Penis short, penis capsule with an extremely expanded outer process and a short inner process (<xref ref-type="fig" rid="F7">Fig. 65</xref>). Apex of penis with membranous appendage (<xref ref-type="fig" rid="F7">Fig. 66</xref>). In ventral view, penis guide subtriangular, widest at base with a rounded apex (<xref ref-type="fig" rid="F7">Fig. 67</xref>). Penis guide slender and waved, gradually tapering to apex in lateral view, parameres slender, sparsely setose at apex, slightly shorter than penis guide (<xref ref-type="fig" rid="F7">Fig. 68</xref>).</p><p>Female genitalia: Unknown.</p></tp:treatment-sec><tp:treatment-sec sec-type="Specimens examined"><title>Specimens examined.</title><p><bold>Holotype</bold>: 1♂, China, Yunnan: Mengzhe, Xishuangbanna, [<named-content xmlns:xlink="http://www.w3.org/1999/xlink" content-type="dwc:verbatimCoordinates" xlink:type="simple">22°01.42'N, 100°17.41'E</named-content>], ca 1350m, 26.vi.1958, Wang SY leg. (IOZ).</p></tp:treatment-sec><tp:treatment-sec sec-type="Distribution"><title>Distribution.</title><p>China (Yunnan).</p></tp:treatment-sec><tp:treatment-sec><!--Section generated to contain objects referenced in tp:taxon-treatment.--><fig id="F10" position="float" orientation="portrait"><label>Figures 86.</label><caption><p>Distribution map. <italic><tp:taxon-name>Aspidimerus kabakovi</tp:taxon-name></italic> Hoàng (<italic>■</italic>); <italic><tp:taxon-name>Aspidimerus decemmaculatus</tp:taxon-name></italic> Pang &amp; Mao (<italic>□</italic>); <italic><tp:taxon-name>Aspidimerusmouhoti</tp:taxon-name></italic> Crotch (<italic>●</italic>); <italic><tp:taxon-name>Aspidimerus zhenkangicus</tp:taxon-name></italic> Huo &amp; Ren, sp. n. (<italic>○</italic>); <italic><tp:taxon-name>Aspidimerusruficrus</tp:taxon-name></italic> Gorham (<italic>▲</italic>).</p></caption><graphic xmlns:xlink="http://www.w3.org/1999/xlink" xlink:href="ZooKeys-348-047-g010.jpg" position="float" orientation="portrait" xlink:type="simple"/></fig></tp:treatment-sec><ref-list><ref id="B2"><mixed-citation xmlns:xlink="http://www.w3.org/1999/xlink" xlink:type="simple"><person-group><name name-style="western"><surname>Cao</surname><given-names>CY</given-names></name><name name-style="western"><surname>Xiao</surname><given-names>NN</given-names></name></person-group> (<year>1984</year>) <article-title>A check list of ladybeetles from Yunnan Province.</article-title><source>Journal of South-weatern Forestry College</source><volume>1</volume>: <fpage>92</fpage>-<lpage>105</lpage>. <comment>[In Chinese]</comment></mixed-citation></ref><ref id="B1"><mixed-citation xmlns:xlink="http://www.w3.org/1999/xlink" xlink:type="simple"><person-group><name name-style="western"><surname>Cao</surname><given-names>CY</given-names></name><name name-style="western"><surname>Pan</surname><given-names>Y</given-names></name><name name-style="western"><surname>Wang</surname><given-names>H</given-names></name></person-group> (<year>1992</year>) <article-title>Coccinellidae of Yunnan.</article-title><publisher-name>Yunnan Science &amp; Technology Publishing House</publisher-name>, <publisher-loc>Kunming</publisher-loc>, <lpage>242</lpage> pp. <comment>[In Chinese]</comment></mixed-citation></ref><ref id="B15"><mixed-citation xmlns:xlink="http://www.w3.org/1999/xlink" xlink:type="simple"><person-group><name name-style="western"><surname>Pang</surname><given-names>H</given-names></name></person-group> (<year>1998</year>) <article-title>The new record and new species of Aspidimerinae (Coleoptera: Coccinellidae) from China.</article-title><source>Entomotaxonomia</source><volume>20</volume>(<issue>3</issue>): <fpage>185</fpage>-<lpage>193</lpage>.</mixed-citation></ref><ref id="B7"><mixed-citation xmlns:xlink="http://www.w3.org/1999/xlink" xlink:type="simple"><person-group><name name-style="western"><surname>Kovář</surname><given-names>I</given-names></name></person-group> (<year>2007</year>) <article-title>Coccinellidae.</article-title> In: <person-group><name name-style="western"><surname>Löbl</surname><given-names>I</given-names></name><name name-style="western"><surname>Smetana</surname><given-names>A</given-names></name></person-group> (<role>Ed</role>) <issue-title>Catalogue of Palaearctic Coleoptera</issue-title>, Volume <volume>4</volume>. <publisher-name>Apollo Books</publisher-name>, <publisher-loc>Stenstrup</publisher-loc>, <fpage>71</fpage>–<lpage>73</lpage>: <fpage>568</fpage>-<lpage>631</lpage>.</mixed-citation></ref><ref id="B19"><mixed-citation xmlns:xlink="http://www.w3.org/1999/xlink" xlink:type="simple"><person-group><name name-style="western"><surname>Ren</surname><given-names>SX</given-names></name><name name-style="western"><surname>Wang</surname><given-names>XM</given-names></name><name name-style="western"><surname>Pang</surname><given-names>H</given-names></name><name name-style="western"><surname>Peng</surname><given-names>ZQ</given-names></name><name name-style="western"><surname>Zeng</surname><given-names>T</given-names></name></person-group> (<year>2009</year>) <article-title>Colored pictorial handbook of ladybird beetles in China.</article-title><publisher-name>Science Press</publisher-name>, <publisher-loc>Beijing</publisher-loc>, <lpage>336</lpage> pp.</mixed-citation></ref></ref-list></tp:taxon-treatment>
