# Supplementary material for: The genus Aspidimerus Mulsant, 1850 (Coleoptera, Coccinellidae) from China, with descriptions of two new species
Source: Zookeys. 2013 Nov 8;(348):47–75. doi: 10.3897/zookeys.348.5746 (PMC3837410; doi:10.3897/zookeys.348.5746)
Supplement: XML Treatment for Aspidimerus mouhoti [file zookeys.348.5746-treatment9.xml]

<!DOCTYPE tp:taxon-treatment
  PUBLIC "-//TaxonX//DTD Taxonomic Treatment Publishing DTD v0 20100105//EN" "tax-treatment-NSO.dtd">
<tp:taxon-treatment xmlns:tp="http://www.plazi.org/taxpub"><tp:treatment-meta><mixed-citation publication-type="journal"><person-group><name><surname>Huo</surname><given-names>Lizhi</given-names></name><name><surname>Wang</surname><given-names>Xingmin</given-names></name><name><surname>Chen</surname><given-names>Xiaosheng</given-names></name><name><surname>Ren</surname><given-names>Shunxiang</given-names></name></person-group><article-title>The genus <italic>Aspidimerus</italic> Mulsant, 1850 (Coleoptera, Coccinellidae) from China, with descriptions of two new species</article-title><source>Zookeys</source><day>8</day><month>11</month><year>2013</year><volume>2013</volume><issue>348</issue><fpage>47</fpage><lpage>75</lpage><pub-id pub-id-type="doi">10.3897/zookeys.348.5746</pub-id></mixed-citation></tp:treatment-meta><tp:nomenclature><tp:taxon-name>
                        <tp:taxon-name-part taxon-name-part-type="genus">Aspidimerus</tp:taxon-name-part>
                        <tp:taxon-name-part taxon-name-part-type="species">mouhoti</tp:taxon-name-part>
                        <object-id xmlns:xlink="http://www.w3.org/1999/xlink" xlink:type="simple">http://species-id.net/wiki/Aspidimerus_mouhoti</object-id>
                    </tp:taxon-name><tp:taxon-authority>Crotch, 1874</tp:taxon-authority><xref ref-type="fig" rid="F4">Figs 31–32</xref><xref ref-type="fig" rid="F7">, 69–72</xref><xref ref-type="fig" rid="F10">, 86</xref><tp:nomenclature-citation-list><tp:nomenclature-citation><tp:taxon-name>Aspidimerus mouhoti</tp:taxon-name><comment> Crotch, 1874: 202; <xref ref-type="bibr" rid="B9">Korschefsky 1931</xref>: 172.</comment></tp:nomenclature-citation><tp:nomenclature-citation><tp:taxon-name>Aspidimerus sexmaculatus</tp:taxon-name><comment> Pang &amp; Mao, 1979: 55; <xref ref-type="bibr" rid="B2">Cao and Xiao 1984</xref>: 98; <xref ref-type="bibr" rid="B1">Cao et al. 1992</xref>: 133; <xref ref-type="bibr" rid="B15">Pang 1998</xref>: 186; <xref ref-type="bibr" rid="B7">Kovář 2007</xref>: 73, 575; <xref ref-type="bibr" rid="B19">Ren et al. 2009</xref>: 110. Synonymized by <xref ref-type="bibr" rid="B7">Kovář 2007</xref>: 73.</comment></tp:nomenclature-citation></tp:nomenclature-citation-list></tp:nomenclature><tp:treatment-sec sec-type="Diagnosis"><title>Diagnosis.</title><p>This species is similar to <italic><tp:taxon-name>Aspidimerus ruficrus</tp:taxon-name></italic> in general appearance, but can be distinguished by the stout, strongly curved penis guide in lateral view and symmetrical with obtuse apex in ventral view (<xref ref-type="fig" rid="F7">Figs 71–72</xref>). In <italic><tp:taxon-name>Aspidimerus ruficrus</tp:taxon-name></italic>, penis guide slender, slightly straight in lateral view and vase-shaped with truncate apex in ventral view (<xref ref-type="fig" rid="F8">Figs 81–82</xref>). The shape of penis is also diagnostic (<xref ref-type="fig" rid="F7">Fig. 69</xref>).</p><fig id="F8" position="float" orientation="portrait"><label>Figures 79–84.</label><caption><p><italic><tp:taxon-name>Aspidimerus ruficrus</tp:taxon-name></italic> Gorham, <bold>79–82</bold> male genitalia: <bold>79</bold> penis <bold>80</bold> apex of penis <bold>81</bold> tegmen, ventral view <bold>82</bold> tegmen, lateral view <bold>83–84</bold> female genitalia: <bold>83</bold> spermatheca <bold>84</bold> ovipositor. Scale bars: 0.1mm.</p></caption><graphic xmlns:xlink="http://www.w3.org/1999/xlink" xlink:href="ZooKeys-348-047-g008.jpg" position="float" orientation="portrait" xlink:type="simple"/></fig></tp:treatment-sec><tp:treatment-sec sec-type="Description"><title>Description.</title><p>TL: 4.80mm, TW: 3.60mm, TH: 1.58mm, TL/TW: 1.33; PL/PW: 0.33; EL/EW: 1.14.</p><p>Body relatively large, oval, dorsum convex and pubescent (<xref ref-type="fig" rid="F4">Fig. 32</xref>). Head yellowish brown in male and reddish brown in female. Eyes black. Clypeus, mouthparts and antennae reddish brown. Pronotum black with anterior corner yellowish brown (<xref ref-type="fig" rid="F4">Fig. 31</xref>). Scutellum black. Elytra yellowish brown with 3 black spots on each elytron, spot 1 subrounded, situated on humeral callus, spot 2 long oval, largest, situated on middle <!--PageBreak--><!--PageBreak-->of elytra, spot 3 smaller, oblong, and extending to the apex confluent with the border (<xref ref-type="fig" rid="F4">Figs 31–32</xref>). Lateral margins black. Underside reddish brown except prosternum, mesoventrite and metaventrite black.</p><p>Head transverse and ventrally flattened, 0.36 times elytral width (HW/EW=1:2.77). Punctures on frons moderately large, separated by 0.5–1.0 times their diameter, with short sparsely distributed setae. Eyes moderately large and finely faceted, widest interocular distance 0.62 times head width. Pronotum 0.70 times elytral width (PW/EW=1:1.43), closely covered with fine punctures associated with long dense pubescence, punctures smaller than those on head, separated by 0.5–1.5 times their diameter. Punctures on elytra very fine and close, similar to those on pronotum, with dense silver white pubescence. Prosternum coarse, with sparse long yellowish pubescence. Punctures on metaventrite moderately large, separated by 0.5–1.0 times their diameter, with dense yellowish pubescence.</p><p>Male genitalia: Penis short and stout, strongly curved at basal half, apical half with membranous appendage (<xref ref-type="fig" rid="F7">Figs 69–70</xref>). Penis capsule with a large outer process and a small, unciform inner process (<xref ref-type="fig" rid="F7">Fig. 69</xref>). Penis guide stout and strongly curved in lateral view (<xref ref-type="fig" rid="F7">Fig. 72</xref>). In ventral view, penis guide symmetrical, widest at middle and converging gradually to a blunted tip (<xref ref-type="fig" rid="F7">Fig. 71</xref>). Parameres slender, equal in length to penis guide, sparsely setose at apex (<xref ref-type="fig" rid="F7">Fig. 72</xref>)</p><p>Female genitalia: Unknown.</p></tp:treatment-sec><tp:treatment-sec sec-type="Specimens examined"><title>Specimens examined.</title><p>1♂, China, Yunnan: Menghun, Xishuangbanna, [<named-content xmlns:xlink="http://www.w3.org/1999/xlink" content-type="dwc:verbatimCoordinates" xlink:type="simple">21°50.56'N, 100°23.02'E</named-content>], ca 1200m, 15.vi.1958, Pu FJ leg. (Holotype of <italic><tp:taxon-name>Aspidimerussexmaculatus</tp:taxon-name></italic> Pang &amp; Mao, IOZ).</p></tp:treatment-sec><tp:treatment-sec sec-type="Distribution"><title>Distribution.</title><p>China (Yunnan); Laos (Mouhot).</p><fig id="F9" position="float" orientation="portrait"><label>Figures 85.</label><caption><p>Distribution map. <italic><tp:taxon-name>Aspidimerusnigritus</tp:taxon-name></italic> (Pang &amp; Mao) (<italic>■</italic>); <italic><tp:taxon-name>Aspidimerus esakii</tp:taxon-name></italic> Sasaji (<italic>□</italic>); <italic><tp:taxon-name>Aspidimerus menglensis</tp:taxon-name></italic> Huo &amp; Ren, sp. n. (<italic>●</italic>); <italic><tp:taxon-name>Aspidimerusguangxiensis</tp:taxon-name></italic> Yu (<italic>○</italic>); <italic><tp:taxon-name>Aspidimerus matsumurai</tp:taxon-name></italic> Sasaji (<italic>▲</italic>).</p></caption><graphic xmlns:xlink="http://www.w3.org/1999/xlink" xlink:href="ZooKeys-348-047-g009.jpg" position="float" orientation="portrait" xlink:type="simple"/></fig><fig id="F10" position="float" orientation="portrait"><label>Figures 86.</label><caption><p>Distribution map. <italic><tp:taxon-name>Aspidimerus kabakovi</tp:taxon-name></italic> Hoàng (<italic>■</italic>); <italic><tp:taxon-name>Aspidimerus decemmaculatus</tp:taxon-name></italic> Pang &amp; Mao (<italic>□</italic>); <italic><tp:taxon-name>Aspidimerusmouhoti</tp:taxon-name></italic> Crotch (<italic>●</italic>); <italic><tp:taxon-name>Aspidimerus zhenkangicus</tp:taxon-name></italic> Huo &amp; Ren, sp. n. (<italic>○</italic>); <italic><tp:taxon-name>Aspidimerusruficrus</tp:taxon-name></italic> Gorham (<italic>▲</italic>).</p></caption><graphic xmlns:xlink="http://www.w3.org/1999/xlink" xlink:href="ZooKeys-348-047-g010.jpg" position="float" orientation="portrait" xlink:type="simple"/></fig></tp:treatment-sec><tp:treatment-sec><!--Section generated to contain objects referenced in tp:taxon-treatment.--><fig id="F4" position="float" orientation="portrait"><label>Figures 30–38.</label><caption><p><bold>30</bold> <italic><tp:taxon-name>Aspidimerus decemmaculatus</tp:taxon-name></italic> Pang &amp; Mao, dorsal view; <bold>31–32</bold> <italic><tp:taxon-name>Aspidimerus mouhoti</tp:taxon-name></italic> Crotch, <bold>31</bold> lateral view <bold>32</bold> dorsal view <bold>33–35</bold> <italic><tp:taxon-name>Aspidimerus zhenkangicus</tp:taxon-name></italic> Huo &amp; Ren, sp. n. <bold>33</bold> dorsal view <bold>34</bold> lateral view <bold>35</bold> frontal view <bold>36–38</bold> <italic><tp:taxon-name>Aspidimerus ruficrus</tp:taxon-name></italic> Gorham, <bold>36</bold> dorsal view <bold>37</bold> lateral view <bold>38</bold> frontal view. Scale bars: 1.0mm.</p></caption><graphic xmlns:xlink="http://www.w3.org/1999/xlink" xlink:href="ZooKeys-348-047-g004.jpg" position="float" orientation="portrait" xlink:type="simple"/></fig><fig id="F7" position="float" orientation="portrait"><label>Figures 65–78.</label><caption><p><bold>65–68</bold> <italic><tp:taxon-name>Aspidimerus decemmaculatus</tp:taxon-name></italic> Pang &amp; Mao, male genitalia: <bold>65</bold> penis <bold>66</bold> apex of penis <bold>67</bold> tegmen, ventral view <bold>68</bold> tegmen, lateral view <bold>69–72</bold> <italic><tp:taxon-name>Aspidimerus mouhoti</tp:taxon-name></italic> Crotch, male genitalia: <bold>69</bold> penis <bold>70</bold> apex of penis <bold>71</bold> tegmen, ventral view <bold>72</bold> tegmen, lateral view <bold>73–78</bold> <italic><tp:taxon-name>Aspidimerus zhenkangicus</tp:taxon-name></italic> Huo &amp; Ren, sp. n.<bold>73–76</bold> male genitalia: <bold>73</bold> penis <bold>74</bold> apex of penis <bold>75</bold> tegmen, ventral view <bold>76</bold> tegmen, lateral view <bold>77–78</bold> female genitalia: <bold>77</bold> spermatheca <bold>78</bold> ovipositor. Scale bars: 0.1mm.</p></caption><graphic xmlns:xlink="http://www.w3.org/1999/xlink" xlink:href="ZooKeys-348-047-g007.jpg" position="float" orientation="portrait" xlink:type="simple"/></fig></tp:treatment-sec><ref-list><ref id="B9"><mixed-citation xmlns:xlink="http://www.w3.org/1999/xlink" xlink:type="simple"><person-group><name name-style="western"><surname>Korschefsky</surname><given-names>R</given-names></name></person-group> (<year>1931</year>) <article-title>Coleopterorum Catalogus.</article-title> Pars <volume>118</volume>. <source>Coccinellidae I</source>. <publisher-name>Berlin</publisher-name>, <lpage>224</lpage> pp.</mixed-citation></ref><ref id="B2"><mixed-citation xmlns:xlink="http://www.w3.org/1999/xlink" xlink:type="simple"><person-group><name name-style="western"><surname>Cao</surname><given-names>CY</given-names></name><name name-style="western"><surname>Xiao</surname><given-names>NN</given-names></name></person-group> (<year>1984</year>) <article-title>A check list of ladybeetles from Yunnan Province.</article-title><source>Journal of South-weatern Forestry College</source><volume>1</volume>: <fpage>92</fpage>-<lpage>105</lpage>. <comment>[In Chinese]</comment></mixed-citation></ref><ref id="B1"><mixed-citation xmlns:xlink="http://www.w3.org/1999/xlink" xlink:type="simple"><person-group><name name-style="western"><surname>Cao</surname><given-names>CY</given-names></name><name name-style="western"><surname>Pan</surname><given-names>Y</given-names></name><name name-style="western"><surname>Wang</surname><given-names>H</given-names></name></person-group> (<year>1992</year>) <article-title>Coccinellidae of Yunnan.</article-title><publisher-name>Yunnan Science &amp; Technology Publishing House</publisher-name>, <publisher-loc>Kunming</publisher-loc>, <lpage>242</lpage> pp. <comment>[In Chinese]</comment></mixed-citation></ref><ref id="B15"><mixed-citation xmlns:xlink="http://www.w3.org/1999/xlink" xlink:type="simple"><person-group><name name-style="western"><surname>Pang</surname><given-names>H</given-names></name></person-group> (<year>1998</year>) <article-title>The new record and new species of Aspidimerinae (Coleoptera: Coccinellidae) from China.</article-title><source>Entomotaxonomia</source><volume>20</volume>(<issue>3</issue>): <fpage>185</fpage>-<lpage>193</lpage>.</mixed-citation></ref><ref id="B7"><mixed-citation xmlns:xlink="http://www.w3.org/1999/xlink" xlink:type="simple"><person-group><name name-style="western"><surname>Kovář</surname><given-names>I</given-names></name></person-group> (<year>2007</year>) <article-title>Coccinellidae.</article-title> In: <person-group><name name-style="western"><surname>Löbl</surname><given-names>I</given-names></name><name name-style="western"><surname>Smetana</surname><given-names>A</given-names></name></person-group> (<role>Ed</role>) <issue-title>Catalogue of Palaearctic Coleoptera</issue-title>, Volume <volume>4</volume>. <publisher-name>Apollo Books</publisher-name>, <publisher-loc>Stenstrup</publisher-loc>, <fpage>71</fpage>–<lpage>73</lpage>: <fpage>568</fpage>-<lpage>631</lpage>.</mixed-citation></ref><ref id="B19"><mixed-citation xmlns:xlink="http://www.w3.org/1999/xlink" xlink:type="simple"><person-group><name name-style="western"><surname>Ren</surname><given-names>SX</given-names></name><name name-style="western"><surname>Wang</surname><given-names>XM</given-names></name><name name-style="western"><surname>Pang</surname><given-names>H</given-names></name><name name-style="western"><surname>Peng</surname><given-names>ZQ</given-names></name><name name-style="western"><surname>Zeng</surname><given-names>T</given-names></name></person-group> (<year>2009</year>) <article-title>Colored pictorial handbook of ladybird beetles in China.</article-title><publisher-name>Science Press</publisher-name>, <publisher-loc>Beijing</publisher-loc>, <lpage>336</lpage> pp.</mixed-citation></ref></ref-list></tp:taxon-treatment>
