# Supplementary material for: The genus Aspidimerus Mulsant, 1850 (Coleoptera, Coccinellidae) from China, with descriptions of two new species
Source: Zookeys. 2013 Nov 8;(348):47–75. doi: 10.3897/zookeys.348.5746 (PMC3837410; doi:10.3897/zookeys.348.5746)
Supplement: XML Treatment for Aspidimerus zhenkangicus [file zookeys.348.5746-treatment10.xml]

<!DOCTYPE tp:taxon-treatment
  PUBLIC "-//TaxonX//DTD Taxonomic Treatment Publishing DTD v0 20100105//EN" "tax-treatment-NSO.dtd">
<tp:taxon-treatment xmlns:tp="http://www.plazi.org/taxpub"><tp:treatment-meta><mixed-citation publication-type="journal"><person-group><name><surname>Huo</surname><given-names>Lizhi</given-names></name><name><surname>Wang</surname><given-names>Xingmin</given-names></name><name><surname>Chen</surname><given-names>Xiaosheng</given-names></name><name><surname>Ren</surname><given-names>Shunxiang</given-names></name></person-group><article-title>The genus <italic>Aspidimerus</italic> Mulsant, 1850 (Coleoptera, Coccinellidae) from China, with descriptions of two new species</article-title><source>Zookeys</source><day>8</day><month>11</month><year>2013</year><volume>2013</volume><issue>348</issue><fpage>47</fpage><lpage>75</lpage><pub-id pub-id-type="doi">10.3897/zookeys.348.5746</pub-id></mixed-citation></tp:treatment-meta><tp:nomenclature><tp:taxon-name>
                        <tp:taxon-name-part taxon-name-part-type="genus">Aspidimerus</tp:taxon-name-part>
                        <tp:taxon-name-part taxon-name-part-type="species">zhenkangicus</tp:taxon-name-part>
                        <object-id xmlns:xlink="http://www.w3.org/1999/xlink" content-type="zoobank" xlink:type="simple">http://zoobank.org/F3B523AB-4599-4496-BD86-D437E3C60D1E</object-id>
                        <object-id xmlns:xlink="http://www.w3.org/1999/xlink" xlink:type="simple">http://species-id.net/wiki/Aspidimerus_zhenkangicus</object-id>
                    </tp:taxon-name><tp:taxon-authority>Huo &amp; Ren</tp:taxon-authority><tp:taxon-status xmlns:xlink="http://www.w3.org/1999/xlink" xlink:type="simple">sp. n.</tp:taxon-status><xref ref-type="fig" rid="F4">Figs 33–35</xref><xref ref-type="fig" rid="F7">, 73–78</xref><xref ref-type="fig" rid="F10">, 86</xref></tp:nomenclature><tp:treatment-sec sec-type="Diagnosis"><title>Diagnosis.</title><p>This species closely resembles <italic><tp:taxon-name>Aspidimerus ruficrus</tp:taxon-name></italic> in elytral color pattern (<xref ref-type="fig" rid="F4">Figs 33</xref>, <xref ref-type="fig" rid="F4">36</xref>), but male genitalia are quite different (<xref ref-type="fig" rid="F7">Figs 73–76</xref>; <xref ref-type="fig" rid="F8">79–82</xref>). It is also similar to <italic><tp:taxon-name>Aspidimerus esakii</tp:taxon-name></italic> in male genitalia, but can be distinguished from the latter by the elytra yellow with 7 black spots (<xref ref-type="fig" rid="F4">Fig. 33</xref>), apex of penis with relatively small membranous appendage (<xref ref-type="fig" rid="F7">Fig. 73</xref>), different shape of penis capsule (<xref ref-type="fig" rid="F5">Figs 43</xref>, <xref ref-type="fig" rid="F7">73</xref>) and more narrowly truncate apex of penis guide in ventral view (<xref ref-type="fig" rid="F5">Figs 46</xref>, <xref ref-type="fig" rid="F7">75</xref>). The spermatheca (<xref ref-type="fig" rid="F7">Fig. 77</xref>) is also different from that of <italic><tp:taxon-name>Aspidimerus esakii</tp:taxon-name></italic> given by <xref ref-type="bibr" rid="B20">Sasaji (1968)</xref>.</p></tp:treatment-sec><tp:treatment-sec sec-type="Description"><title>Description.</title><p>TL: 4.50–4.75mm, TW: 3.40–3.60mm, TH: 2.00–2.25mm, TL/TW: 1.32; PL/PW: 0.54–0.56; EL/EW: 1.04–1.06.</p><p>Body medium size and oval, dorsum moderately convex and pubescent (<xref ref-type="fig" rid="F4">Fig. 33–35</xref>). Head dark yellow with basal margin and clypeus reddish brown, eyes black. Pronotum black, except anterior corners dark yellow (<xref ref-type="fig" rid="F4">Fig. 35</xref>). Scutellum black. Elytra yellowish brown with black sutural stripe distinctly expanded near basal half (<xref ref-type="fig" rid="F4">Fig. 33</xref>). <!--PageBreak-->Elytral margins black. Each elytron with 3 black spots arranged as <xref ref-type="fig" rid="F4">Fig. 34</xref>. Underside reddish brown, except legs dark yellow.</p><p>Head small, 0.44 times elytral width (HW/EW=1:2.27). Surface of head with fine punctures, separated by 0.3–1.0 times their diameter, with thick, yellowish pubescence. Eyes large and almost oval, rather finely faceted, the widest interocular distance 0.50 times head width. Pronotum 0.71 times elytral width (PW/EW=1:1.42). Punctation on pronotum sparser than on head, separated by 1.0–1.5 times their diameter, with thick, yellowish pubescence. Surface of elytra densely pubescent and sparsely punctate, punctures separated by 0.5–2.0 times their diameter. Underside finely punctate, with pubescence dense, moderately long and yellowish.</p><p>Male genitalia: Penis relatively long, slender, curved almost in a circle. Penis capsule with a short outer process and a long inner one, apex of penis with relatively small membranous appendage (<xref ref-type="fig" rid="F7">Figs 73–74</xref>). Penis guide slender, gradually tapering to apex in lateral view (<xref ref-type="fig" rid="F7">Fig. 76</xref>). In ventral view, penis guide short oval, widest at base with truncate apex (<xref ref-type="fig" rid="F7">Fig. 75</xref>). Parameres slender, densely setose along almost half of their length, longer than penis guide (<xref ref-type="fig" rid="F7">Fig. 76</xref>).</p><p>Female genitalia: Tenth tergite broad with terminal setae. Coxites subtriangular with moderately long terminal setae (<xref ref-type="fig" rid="F7">Fig. 78</xref>). Spermatheca vermiform with wide nodulus and long ramus (<xref ref-type="fig" rid="F7">Fig. 77</xref>).</p></tp:treatment-sec><tp:treatment-sec sec-type="Types"><title>Types.</title><p><bold>Holotype</bold>: 1♂, China, Yunnan: Mengdui, Zhenkang, [<named-content xmlns:xlink="http://www.w3.org/1999/xlink" content-type="dwc:verbatimCoordinates" xlink:type="simple">23°53.47'N, 98°53.33'E</named-content>], ca 1400m, 18.vi.2008, Wang XM leg. (SCAU). <bold>Paratypes</bold> (5): Yunnan: 1♂, Longmen, Mengla, [<named-content xmlns:xlink="http://www.w3.org/1999/xlink" content-type="dwc:verbatimCoordinates" xlink:type="simple">21°15.12'N, 101°38.52'E</named-content>], ca 1030m, 9.v.2009, Ren SX leg. (SCAU); 1♂, Yaoqu, Mengla, [<named-content xmlns:xlink="http://www.w3.org/1999/xlink" content-type="dwc:verbatimCoordinates" xlink:type="simple">21°41.22'N, 101°34.07'E</named-content>], ca 700m, 7.v.2009, Ren SX leg. (SCAU); 1♂ 1♀, Dadugang, Jinghong, [<named-content xmlns:xlink="http://www.w3.org/1999/xlink" content-type="dwc:verbatimCoordinates" xlink:type="simple">22°21.39'N, 100°54.28'E</named-content>], ca 1050m, 5.v.2009, Wang XM leg. (SCAU); 1♀, Xiaomengyang, Xishuangbanna, [<named-content xmlns:xlink="http://www.w3.org/1999/xlink" content-type="dwc:verbatimCoordinates" xlink:type="simple">22°04.50'N, 100°54.18'E</named-content>], ca 790m, 27.iv.2008, Wang XM leg. (SCAU).</p></tp:treatment-sec><tp:treatment-sec sec-type="Distribution"><title>Distribution.</title><p>China (Yunnan).</p></tp:treatment-sec><tp:treatment-sec sec-type="Etymology"><title>Etymology.</title><p>The specific epithet refers to the location of the holotype, Zhenkang, Yunnan.</p></tp:treatment-sec><tp:treatment-sec><!--Section generated to contain objects referenced in tp:taxon-treatment.--><fig id="F4" position="float" orientation="portrait"><label>Figures 30–38.</label><caption><p><bold>30</bold> <italic><tp:taxon-name>Aspidimerus decemmaculatus</tp:taxon-name></italic> Pang &amp; Mao, dorsal view; <bold>31–32</bold> <italic><tp:taxon-name>Aspidimerus mouhoti</tp:taxon-name></italic> Crotch, <bold>31</bold> lateral view <bold>32</bold> dorsal view <bold>33–35</bold> <italic><tp:taxon-name>Aspidimerus zhenkangicus</tp:taxon-name></italic> Huo &amp; Ren, sp. n. <bold>33</bold> dorsal view <bold>34</bold> lateral view <bold>35</bold> frontal view <bold>36–38</bold> <italic><tp:taxon-name>Aspidimerus ruficrus</tp:taxon-name></italic> Gorham, <bold>36</bold> dorsal view <bold>37</bold> lateral view <bold>38</bold> frontal view. Scale bars: 1.0mm.</p></caption><graphic xmlns:xlink="http://www.w3.org/1999/xlink" xlink:href="ZooKeys-348-047-g004.jpg" position="float" orientation="portrait" xlink:type="simple"/></fig><fig id="F7" position="float" orientation="portrait"><label>Figures 65–78.</label><caption><p><bold>65–68</bold> <italic><tp:taxon-name>Aspidimerus decemmaculatus</tp:taxon-name></italic> Pang &amp; Mao, male genitalia: <bold>65</bold> penis <bold>66</bold> apex of penis <bold>67</bold> tegmen, ventral view <bold>68</bold> tegmen, lateral view <bold>69–72</bold> <italic><tp:taxon-name>Aspidimerus mouhoti</tp:taxon-name></italic> Crotch, male genitalia: <bold>69</bold> penis <bold>70</bold> apex of penis <bold>71</bold> tegmen, ventral view <bold>72</bold> tegmen, lateral view <bold>73–78</bold> <italic><tp:taxon-name>Aspidimerus zhenkangicus</tp:taxon-name></italic> Huo &amp; Ren, sp. n.<bold>73–76</bold> male genitalia: <bold>73</bold> penis <bold>74</bold> apex of penis <bold>75</bold> tegmen, ventral view <bold>76</bold> tegmen, lateral view <bold>77–78</bold> female genitalia: <bold>77</bold> spermatheca <bold>78</bold> ovipositor. Scale bars: 0.1mm.</p></caption><graphic xmlns:xlink="http://www.w3.org/1999/xlink" xlink:href="ZooKeys-348-047-g007.jpg" position="float" orientation="portrait" xlink:type="simple"/></fig><fig id="F10" position="float" orientation="portrait"><label>Figures 86.</label><caption><p>Distribution map. <italic><tp:taxon-name>Aspidimerus kabakovi</tp:taxon-name></italic> Hoàng (<italic>■</italic>); <italic><tp:taxon-name>Aspidimerus decemmaculatus</tp:taxon-name></italic> Pang &amp; Mao (<italic>□</italic>); <italic><tp:taxon-name>Aspidimerusmouhoti</tp:taxon-name></italic> Crotch (<italic>●</italic>); <italic><tp:taxon-name>Aspidimerus zhenkangicus</tp:taxon-name></italic> Huo &amp; Ren, sp. n. (<italic>○</italic>); <italic><tp:taxon-name>Aspidimerusruficrus</tp:taxon-name></italic> Gorham (<italic>▲</italic>).</p></caption><graphic xmlns:xlink="http://www.w3.org/1999/xlink" xlink:href="ZooKeys-348-047-g010.jpg" position="float" orientation="portrait" xlink:type="simple"/></fig><fig id="F8" position="float" orientation="portrait"><label>Figures 79–84.</label><caption><p><italic><tp:taxon-name>Aspidimerus ruficrus</tp:taxon-name></italic> Gorham, <bold>79–82</bold> male genitalia: <bold>79</bold> penis <bold>80</bold> apex of penis <bold>81</bold> tegmen, ventral view <bold>82</bold> tegmen, lateral view <bold>83–84</bold> female genitalia: <bold>83</bold> spermatheca <bold>84</bold> ovipositor. Scale bars: 0.1mm.</p></caption><graphic xmlns:xlink="http://www.w3.org/1999/xlink" xlink:href="ZooKeys-348-047-g008.jpg" position="float" orientation="portrait" xlink:type="simple"/></fig><fig id="F5" position="float" orientation="portrait"><label>Figures 39–52.</label><caption><p><bold>39–42</bold> <italic><tp:taxon-name>Aspidimerus nigritus</tp:taxon-name></italic> (Pang &amp; Mao), male genitalia: <bold>39</bold> penis <bold>40</bold> apex of penis <bold>41</bold> tegmen, ventral view <bold>42</bold> tegmen, lateral view <bold>43–47</bold> <italic><tp:taxon-name>Aspidimerus esakii</tp:taxon-name></italic> Sasaji, male genitalia: <bold>43</bold> penis <bold>44</bold> apex of penis <bold>45</bold> apex of penis, ventral view <bold>46</bold> tegmen, ventral view <bold>47</bold> tegmen, lateral view <bold>48–52</bold> <italic><tp:taxon-name>Aspidimerus menglensis</tp:taxon-name></italic> Huo &amp; Ren, sp. n. <bold>48–51</bold> male genitalia: <bold>48</bold> penis <bold>49</bold> apex of penis <bold>50</bold> tegmen, ventral view <bold>51</bold> tegmen, lateral view <bold>52</bold> female genitalia: ovipositor. Scale bars: 0.1mm.</p></caption><graphic xmlns:xlink="http://www.w3.org/1999/xlink" xlink:href="ZooKeys-348-047-g005.jpg" position="float" orientation="portrait" xlink:type="simple"/></fig></tp:treatment-sec><ref-list><ref id="B20"><mixed-citation xmlns:xlink="http://www.w3.org/1999/xlink" xlink:type="simple"><person-group><name name-style="western"><surname>Sasaji</surname><given-names>H</given-names></name></person-group> (<year>1968</year>) <article-title>A revision of the Formosan Coccinellidae (II): Tribe Stethorini, Aspidimerini and Chilocorini (Coleoptera).</article-title><source>Etizenia</source>, <publisher-loc>Fukui</publisher-loc> (<volume-series>32</volume-series>): <fpage>1</fpage>–<lpage>24</lpage>.</mixed-citation></ref></ref-list></tp:taxon-treatment>
