# Supplementary material for: The genus Aspidimerus Mulsant, 1850 (Coleoptera, Coccinellidae) from China, with descriptions of two new species
Source: Zookeys. 2013 Nov 8;(348):47–75. doi: 10.3897/zookeys.348.5746 (PMC3837410; doi:10.3897/zookeys.348.5746)
Supplement: XML Treatment for Aspidimerus ruficrus [file zookeys.348.5746-treatment11.xml]

<!DOCTYPE tp:taxon-treatment
  PUBLIC "-//TaxonX//DTD Taxonomic Treatment Publishing DTD v0 20100105//EN" "tax-treatment-NSO.dtd">
<tp:taxon-treatment xmlns:tp="http://www.plazi.org/taxpub"><tp:treatment-meta><mixed-citation publication-type="journal"><person-group><name><surname>Huo</surname><given-names>Lizhi</given-names></name><name><surname>Wang</surname><given-names>Xingmin</given-names></name><name><surname>Chen</surname><given-names>Xiaosheng</given-names></name><name><surname>Ren</surname><given-names>Shunxiang</given-names></name></person-group><article-title>The genus <italic>Aspidimerus</italic> Mulsant, 1850 (Coleoptera, Coccinellidae) from China, with descriptions of two new species</article-title><source>Zookeys</source><day>8</day><month>11</month><year>2013</year><volume>2013</volume><issue>348</issue><fpage>47</fpage><lpage>75</lpage><pub-id pub-id-type="doi">10.3897/zookeys.348.5746</pub-id></mixed-citation></tp:treatment-meta><tp:nomenclature><tp:taxon-name>
                        <tp:taxon-name-part taxon-name-part-type="genus">Aspidimerus</tp:taxon-name-part>
                        <tp:taxon-name-part taxon-name-part-type="species">ruficrus</tp:taxon-name-part>
                        <object-id xmlns:xlink="http://www.w3.org/1999/xlink" xlink:type="simple">http://species-id.net/wiki/Aspidimerus_ruficrus</object-id>
                    </tp:taxon-name><tp:taxon-authority>Gorham, 1895</tp:taxon-authority><xref ref-type="fig" rid="F4">Figs 36–38</xref><xref ref-type="fig" rid="F8">, 79–84</xref><xref ref-type="fig" rid="F10">, 86</xref><tp:nomenclature-citation-list><tp:nomenclature-citation><tp:taxon-name>Aspidimerus ruficrus</tp:taxon-name><comment> Gorham, 1895: 690; <xref ref-type="bibr" rid="B9">Korschefsky 1931</xref>: 173; <xref ref-type="bibr" rid="B8">Kapur 1948</xref>: 83; <xref ref-type="bibr" rid="B17">Pang and Mao 1979</xref>: 55; <xref ref-type="bibr" rid="B2">Cao and Xiao 1984</xref>: 98; <xref ref-type="bibr" rid="B1">Cao et al. 1992</xref>: 134; <xref ref-type="bibr" rid="B15">Pang 1998</xref>: 186; <xref ref-type="bibr" rid="B7">Kovář 2007</xref>: 575; <xref ref-type="bibr" rid="B19">Ren et al. 2009</xref>: 108; <xref ref-type="bibr" rid="B18">Poorani 2002</xref>: 343.</comment></tp:nomenclature-citation><tp:nomenclature-citation><tp:taxon-name>Cryptogonus blandus</tp:taxon-name><comment> Mader, 1954: 130; <xref ref-type="bibr" rid="B11">Liu 1963</xref>: 84. <bold>syn. n.</bold></comment></tp:nomenclature-citation><tp:nomenclature-citation><tp:taxon-name>As pidimerus blandus</tp:taxon-name><comment> (Mader, 1954): <xref ref-type="bibr" rid="B7">Kovář 2007</xref>: 73. Combined by <xref ref-type="bibr" rid="B7">Kovář 2007</xref>: 73.</comment></tp:nomenclature-citation></tp:nomenclature-citation-list></tp:nomenclature><tp:treatment-sec sec-type="Diagnosis"><title>Diagnosis.</title><p>This species is similar to <!--PageBreak--><italic><tp:taxon-name>Aspidimerus mouhoti</tp:taxon-name></italic> in general appearance, but can be distinguished by the penis guide slender and slightly straight in lateral view and vase-shaped with truncate apex in ventral view (<xref ref-type="fig" rid="F8">Figs 81–82</xref>). The shape of penis is also diagnostic (<xref ref-type="fig" rid="F8">Fig. 79</xref>).</p></tp:treatment-sec><tp:treatment-sec sec-type="Description"><title>Description.</title><p>TL: 3.75–4.00mm, TW: 3.00–3.25mm, TH: 1.55–1.65mm, TL/TW: 1.23–1.25; PL/PW: 0.54–0.56; EL/EW: 0.98–1.00.</p><p>Body oblong oval, dorsum moderately convex and pubescent (<xref ref-type="fig" rid="F4">Figs 36–38</xref>). Head deep yellow in male and black in female. Eyes black or silver. Pronotum black with anterior corners deep yellow (<xref ref-type="fig" rid="F4">Fig. 38</xref>). Scutellum black. Elytra deep yellow with a black border along all the margins and three black spots (<xref ref-type="fig" rid="F4">Figs 36–37</xref>). Spot 1 rounded, situated on humeral callus. Spot 2 subrounded, largest, posterior to the transverse middle line, nearer the suture. Spot 3 small, oblong, and confluent with the lateral margin. Underside black, except legs and abdomen reddish brown.</p><p>Head small and transverse, 0.43 times elytral width (HW/EW=1:2.31). Punctures on frons finer, separated by 0.5–1.0 times their diameter, with thin, yellow white pubescence. Eyes moderately large and rather finely faceted, the widest interocular distance 0.31 times head width. Pronotum convex and transverse, 0.68 times elytral width (PW/EW=1:1.46), covered with finely close punctures associated with dense yellowish pubescence. Punctures on elytra fine and close, smaller than those on pronotum, separated by 1.0–2.0 times their diameter, with dense silver white pubescence. Scutellum subtriangular. Punctures on prosternum coarse, with sparse long pubescence. Mesoventrite with yellow white pubescence. Metaventrite coarsely punctate, separated by 0.3–0.5 times their diameter, with pubescence sparse, moderately long and yellowish.</p><p>Male genitalia: Penis long, curved almost in a circle. Penis capsule with an expanded outer process and a small inner one (<xref ref-type="fig" rid="F8">Fig. 79</xref>). Apex of penis with membranous appendage (<xref ref-type="fig" rid="F8">Fig. 80</xref>). Penis guide slender and nearly straight in lateral view (<xref ref-type="fig" rid="F8">Fig. 82</xref>). In ventral view, penis guide vase-shaped, widest at middle, with truncate apex (<xref ref-type="fig" rid="F8">Fig. 81</xref>). Parameres slender, equal in length to penis guide, sparsely setose at apex (<xref ref-type="fig" rid="F8">Fig. 82</xref>).</p><!--PageBreak--><!--PageBreak--><p>Female genitalia: Tenth tergite moderately broad and coxites subtriangular, each with a few long terminal setae (<xref ref-type="fig" rid="F8">Fig. 84</xref>). Spermatheca with a wide nodulus, a stout cornu and a short ramus (<xref ref-type="fig" rid="F8">Fig. 83</xref>).</p></tp:treatment-sec><tp:treatment-sec sec-type="Specimens examined"><title>Specimens examined.</title><p><bold>China</bold>, <bold>Yunnan</bold>: 2♂ 1♀, Longmen, Mengla, [<named-content xmlns:xlink="http://www.w3.org/1999/xlink" content-type="dwc:verbatimCoordinates" xlink:type="simple">21°15.12'N, 101°38.52'E</named-content>], ca 1030m, 9.v.2009, Ren SX leg (SCAU); 1♀, Longmen, Mengla, [<named-content xmlns:xlink="http://www.w3.org/1999/xlink" content-type="dwc:verbatimCoordinates" xlink:type="simple">21°30.17'N, 101°31.44'E</named-content>], ca 760m, 1.v.2008, Wang XM leg (SCAU); 1♀, Mengdui, Zhenkang, [<named-content xmlns:xlink="http://www.w3.org/1999/xlink" content-type="dwc:verbatimCoordinates" xlink:type="simple">23°53.47'N, 98°53.33'E</named-content>], 1400m, 18.v.2008, Wang XM leg (SCAU).</p></tp:treatment-sec><tp:treatment-sec sec-type="Distribution"><title>Distribution.</title><p>China (Sichuan, Yunnan); Vietnam; Burma.</p></tp:treatment-sec><tp:treatment-sec sec-type="Remarks"><title>Remarks.</title><p><xref ref-type="bibr" rid="B12">Mader (1954)</xref> described the species <italic><tp:taxon-name>Cryptogonusblandus</tp:taxon-name></italic> based on 1 male and 3 female specimens which were collected from Yunnan, China. <xref ref-type="bibr" rid="B11">Liu (1963)</xref> recorded <italic><tp:taxon-name>Cryptogonus blandus</tp:taxon-name></italic> Mader in his monography and mentioned that this species belongs to the genus <italic><tp:taxon-name>Aspidimerus</tp:taxon-name></italic> according to the character of its prosternal lines. <xref ref-type="bibr" rid="B7">Kovář (2007)</xref> transferred <italic><tp:taxon-name>Cryptogonus blandus</tp:taxon-name></italic> to the genus <italic><tp:taxon-name>Aspidimerus</tp:taxon-name></italic> without further explanation. An examination of the specimens of <italic><tp:taxon-name>Aspidimerus blandus</tp:taxon-name></italic> (Mader) collected from type locality show that the characters of the adult, including the male genitalia, were in perfect agreement with the descriptions and illustrations of <italic><tp:taxon-name>Aspidimerus ruficrus</tp:taxon-name></italic> given by <xref ref-type="bibr" rid="B8">Kapur (1948)</xref>. Therefore, we considered <italic><tp:taxon-name>Aspidimerus blandus</tp:taxon-name></italic> (Mader, 1954) as a junior synonym of <italic><tp:taxon-name>Aspidimerus ruficrus</tp:taxon-name></italic> Gorham, 1895.</p></tp:treatment-sec><tp:treatment-sec><!--Section generated to contain objects referenced in tp:taxon-treatment.--><fig id="F4" position="float" orientation="portrait"><label>Figures 30–38.</label><caption><p><bold>30</bold> <italic><tp:taxon-name>Aspidimerus decemmaculatus</tp:taxon-name></italic> Pang &amp; Mao, dorsal view; <bold>31–32</bold> <italic><tp:taxon-name>Aspidimerus mouhoti</tp:taxon-name></italic> Crotch, <bold>31</bold> lateral view <bold>32</bold> dorsal view <bold>33–35</bold> <italic><tp:taxon-name>Aspidimerus zhenkangicus</tp:taxon-name></italic> Huo &amp; Ren, sp. n. <bold>33</bold> dorsal view <bold>34</bold> lateral view <bold>35</bold> frontal view <bold>36–38</bold> <italic><tp:taxon-name>Aspidimerus ruficrus</tp:taxon-name></italic> Gorham, <bold>36</bold> dorsal view <bold>37</bold> lateral view <bold>38</bold> frontal view. Scale bars: 1.0mm.</p></caption><graphic xmlns:xlink="http://www.w3.org/1999/xlink" xlink:href="ZooKeys-348-047-g004.jpg" position="float" orientation="portrait" xlink:type="simple"/></fig><fig id="F8" position="float" orientation="portrait"><label>Figures 79–84.</label><caption><p><italic><tp:taxon-name>Aspidimerus ruficrus</tp:taxon-name></italic> Gorham, <bold>79–82</bold> male genitalia: <bold>79</bold> penis <bold>80</bold> apex of penis <bold>81</bold> tegmen, ventral view <bold>82</bold> tegmen, lateral view <bold>83–84</bold> female genitalia: <bold>83</bold> spermatheca <bold>84</bold> ovipositor. Scale bars: 0.1mm.</p></caption><graphic xmlns:xlink="http://www.w3.org/1999/xlink" xlink:href="ZooKeys-348-047-g008.jpg" position="float" orientation="portrait" xlink:type="simple"/></fig><fig id="F10" position="float" orientation="portrait"><label>Figures 86.</label><caption><p>Distribution map. <italic><tp:taxon-name>Aspidimerus kabakovi</tp:taxon-name></italic> Hoàng (<italic>■</italic>); <italic><tp:taxon-name>Aspidimerus decemmaculatus</tp:taxon-name></italic> Pang &amp; Mao (<italic>□</italic>); <italic><tp:taxon-name>Aspidimerusmouhoti</tp:taxon-name></italic> Crotch (<italic>●</italic>); <italic><tp:taxon-name>Aspidimerus zhenkangicus</tp:taxon-name></italic> Huo &amp; Ren, sp. n. (<italic>○</italic>); <italic><tp:taxon-name>Aspidimerusruficrus</tp:taxon-name></italic> Gorham (<italic>▲</italic>).</p></caption><graphic xmlns:xlink="http://www.w3.org/1999/xlink" xlink:href="ZooKeys-348-047-g010.jpg" position="float" orientation="portrait" xlink:type="simple"/></fig></tp:treatment-sec><ref-list><ref id="B9"><mixed-citation xmlns:xlink="http://www.w3.org/1999/xlink" xlink:type="simple"><person-group><name name-style="western"><surname>Korschefsky</surname><given-names>R</given-names></name></person-group> (<year>1931</year>) <article-title>Coleopterorum Catalogus.</article-title> Pars <volume>118</volume>. <source>Coccinellidae I</source>. <publisher-name>Berlin</publisher-name>, <lpage>224</lpage> pp.</mixed-citation></ref><ref id="B8"><mixed-citation xmlns:xlink="http://www.w3.org/1999/xlink" xlink:type="simple"><person-group><name name-style="western"><surname>Kapur</surname><given-names>AP</given-names></name></person-group> (<year>1948</year>) <article-title>A revision of the tribe Aspidimerini Weise (Coleoptera, Coccinellidae).</article-title><source>Transactions of the Royal Entomological Society of London</source><volume>99</volume>: <fpage>77</fpage>-<lpage>128</lpage>. doi: <ext-link ext-link-type="uri" xlink:href="http://dx.doi.org/10.1111/j.1365-2311.1948.tb01233.x" xlink:type="simple">10.1111/j.1365-2311.1948.tb01233.x</ext-link></mixed-citation></ref><ref id="B17"><mixed-citation xmlns:xlink="http://www.w3.org/1999/xlink" xlink:type="simple"><person-group><name name-style="western"><surname>Pang</surname><given-names>XF</given-names></name><name name-style="western"><surname>Mao</surname><given-names>JL</given-names></name></person-group> (<year>1979</year>) <article-title>Economic Entomology of China 14: Coleoptera Coccinellidae II.</article-title><publisher-name>Science Press</publisher-name>, <publisher-loc>Beijing</publisher-loc>, <lpage>170</lpage> pp.</mixed-citation></ref><ref id="B2"><mixed-citation xmlns:xlink="http://www.w3.org/1999/xlink" xlink:type="simple"><person-group><name name-style="western"><surname>Cao</surname><given-names>CY</given-names></name><name name-style="western"><surname>Xiao</surname><given-names>NN</given-names></name></person-group> (<year>1984</year>) <article-title>A check list of ladybeetles from Yunnan Province.</article-title><source>Journal of South-weatern Forestry College</source><volume>1</volume>: <fpage>92</fpage>-<lpage>105</lpage>. <comment>[In Chinese]</comment></mixed-citation></ref><ref id="B1"><mixed-citation xmlns:xlink="http://www.w3.org/1999/xlink" xlink:type="simple"><person-group><name name-style="western"><surname>Cao</surname><given-names>CY</given-names></name><name name-style="western"><surname>Pan</surname><given-names>Y</given-names></name><name name-style="western"><surname>Wang</surname><given-names>H</given-names></name></person-group> (<year>1992</year>) <article-title>Coccinellidae of Yunnan.</article-title><publisher-name>Yunnan Science &amp; Technology Publishing House</publisher-name>, <publisher-loc>Kunming</publisher-loc>, <lpage>242</lpage> pp. <comment>[In Chinese]</comment></mixed-citation></ref><ref id="B15"><mixed-citation xmlns:xlink="http://www.w3.org/1999/xlink" xlink:type="simple"><person-group><name name-style="western"><surname>Pang</surname><given-names>H</given-names></name></person-group> (<year>1998</year>) <article-title>The new record and new species of Aspidimerinae (Coleoptera: Coccinellidae) from China.</article-title><source>Entomotaxonomia</source><volume>20</volume>(<issue>3</issue>): <fpage>185</fpage>-<lpage>193</lpage>.</mixed-citation></ref><ref id="B7"><mixed-citation xmlns:xlink="http://www.w3.org/1999/xlink" xlink:type="simple"><person-group><name name-style="western"><surname>Kovář</surname><given-names>I</given-names></name></person-group> (<year>2007</year>) <article-title>Coccinellidae.</article-title> In: <person-group><name name-style="western"><surname>Löbl</surname><given-names>I</given-names></name><name name-style="western"><surname>Smetana</surname><given-names>A</given-names></name></person-group> (<role>Ed</role>) <issue-title>Catalogue of Palaearctic Coleoptera</issue-title>, Volume <volume>4</volume>. <publisher-name>Apollo Books</publisher-name>, <publisher-loc>Stenstrup</publisher-loc>, <fpage>71</fpage>–<lpage>73</lpage>: <fpage>568</fpage>-<lpage>631</lpage>.</mixed-citation></ref><ref id="B19"><mixed-citation xmlns:xlink="http://www.w3.org/1999/xlink" xlink:type="simple"><person-group><name name-style="western"><surname>Ren</surname><given-names>SX</given-names></name><name name-style="western"><surname>Wang</surname><given-names>XM</given-names></name><name name-style="western"><surname>Pang</surname><given-names>H</given-names></name><name name-style="western"><surname>Peng</surname><given-names>ZQ</given-names></name><name name-style="western"><surname>Zeng</surname><given-names>T</given-names></name></person-group> (<year>2009</year>) <article-title>Colored pictorial handbook of ladybird beetles in China.</article-title><publisher-name>Science Press</publisher-name>, <publisher-loc>Beijing</publisher-loc>, <lpage>336</lpage> pp.</mixed-citation></ref><ref id="B18"><mixed-citation xmlns:xlink="http://www.w3.org/1999/xlink" xlink:type="simple"><person-group><name name-style="western"><surname>Poorani</surname><given-names>J</given-names></name></person-group> (<year>2002</year>) <article-title>An annotated checklist of the Coccinellidae (Coleoptera) (excluding Epilachninae) of the Indian subregion.</article-title><source>Oriental Insects</source><volume>36</volume>: <fpage>307</fpage>-<lpage>383</lpage>. doi: <ext-link ext-link-type="uri" xlink:href="http://dx.doi.org/10.1080/00305316.2002.10417335" xlink:type="simple">10.1080/00305316.2002.10417335</ext-link></mixed-citation></ref><ref id="B11"><mixed-citation xmlns:xlink="http://www.w3.org/1999/xlink" xlink:type="simple"><person-group><name name-style="western"><surname>Liu</surname><given-names>CL</given-names></name></person-group> (<year>1963</year>) <article-title>Economic Insects of China, Fasc. 5, Coleoptera: Coccinellidae.</article-title><publisher-name>Science Press</publisher-name>, <publisher-loc>Beijing</publisher-loc>, <volume>1963</volume>, <lpage>101</lpage> pp. <comment>[In Chinese]</comment></mixed-citation></ref><ref id="B12"><mixed-citation xmlns:xlink="http://www.w3.org/1999/xlink" xlink:type="simple"><person-group><name name-style="western"><surname>Mader</surname><given-names>L</given-names></name></person-group> (<year>1954</year>) <article-title>Weiteres über Coccinelliden aus der Sammlung des Naturhistorischen Museums in Wien.</article-title><source>Koleopterologische Rundschau</source><volume>32</volume>(<issue>1951–1954</issue>): <fpage>123</fpage>-<lpage>131</lpage>.</mixed-citation></ref></ref-list></tp:taxon-treatment>
